# Supplementary material for: Blinded and unblinded sample size reestimation in crossover trials balanced for period
Source: Biom J. 2018 Aug 3;60(5):917–33. doi: 10.1002/bimj.201700092 (PMC6175184; doi:10.1002/bimj.201700092)
Supplement: Supplementary file 2 — Supporting Information [file BIMJ-60-917-s002.zip]

Archive with 39 entries (34 files):
- Code_and_Data - v3/
- Code_and_Data - v3/.DS_Store
- __MACOSX/
- __MACOSX/Code_and_Data - v3/
- __MACOSX/Code_and_Data - v3/._.DS_Store
- Code_and_Data - v3/.RData
- Code_and_Data - v3/.Rhistory
- Code_and_Data - v3/Example_1.R
- __MACOSX/Code_and_Data - v3/._Example_1.R
- Code_and_Data - v3/Example_2.R
- __MACOSX/Code_and_Data - v3/._Example_2.R
- Code_and_Data - v3/Example_3.R
- __MACOSX/Code_and_Data - v3/._Example_3.R
- Code_and_Data - v3/intermediate_results/
- Code_and_Data - v3/intermediate_results/.DS_Store
- __MACOSX/Code_and_Data - v3/intermediate_results/
- __MACOSX/Code_and_Data - v3/intermediate_results/._.DS_Store
- Code_and_Data - v3/intermediate_results/Example_1_average_results_base_scenarios.csv
- Code_and_Data - v3/intermediate_results/Example_1_average_results_delta_alt_scenarios.csv
- Code_and_Data - v3/intermediate_results/Example_1_average_results_delta_null_scenarios.csv
- Code_and_Data - v3/intermediate_results/Example_1_average_results_period_scenarios.csv
- Code_and_Data - v3/intermediate_results/Example_1_average_results_sigma_b_scenarios.csv
- Code_and_Data - v3/intermediate_results/Example_1_average_results_sigma_e_scenarios.csv
- Code_and_Data - v3/intermediate_results/Example_2_average_results_base_scenarios.csv
- Code_and_Data - v3/intermediate_results/Example_2_average_results_delta_alt_scenarios.csv
- Code_and_Data - v3/intermediate_results/Example_2_average_results_delta_null_scenarios.csv
- Code_and_Data - v3/intermediate_results/Example_2_average_results_sigma_b_scenarios.csv
- Code_and_Data - v3/intermediate_results/Example_2_average_results_sigma_e_scenarios.csv
- Code_and_Data - v3/intermediate_results/Example_3_average_results_base_scenarios.csv
- Code_and_Data - v3/intermediate_results/Example_3_average_results_delta_alt_scenarios.csv
- Code_and_Data - v3/intermediate_results/Example_3_average_results_delta_null_scenarios.csv
- Code_and_Data - v3/intermediate_results/Example_3_average_results_sigma_b_scenarios.csv
- Code_and_Data - v3/intermediate_results/Example_3_average_results_sigma_e_scenarios.csv
- Code_and_Data - v3/Parameter_Determination.R
- __MACOSX/Code_and_Data - v3/._Parameter_Determination.R
- Code_and_Data - v3/README.txt
- __MACOSX/Code_and_Data - v3/._README.txt
- Code_and_Data - v3/ssre.co.R
- __MACOSX/Code_and_Data - v3/._ssre.co.R
