# Supplementary material for: Blinded and unblinded sample size reestimation in crossover trials balanced for period
Source: Biom J. 2018 Aug 3;60(5):917–33. doi: 10.1002/bimj.201700092 (PMC6175184; doi:10.1002/bimj.201700092)
Supplement: Supplementary file 2 — Supporting Information [file BIMJ-60-917-s002.zip › Code_and_Data - v3/Example_1.R]

################################################################################
# Code:   Example_1.R                                                          #
# Author: Michael J. Grayling (mjg211@cam.ac.uk)                               #
################################################################################

# Load required packages and code
library(ggplot2)
library(lme4)
library(snowfall)
library(tibble)
library(dplyr)
source("ssre.co.R")

# Set working directory to Code_and_Data folder
# setwd(".../Code_and_Data")
# The following flag determines whether to re-execute the simulation study, or
# to make use of the intermediate results
load_intermediate <- TRUE

################################################################################
# Example 1: Base simulations (includes inflation factor simulations)          #
################################################################################

# Unblinded simulations
unblinded.scen.0 <- cbind(rep("unblinded", 5),
                          c(8, 16, 24, 32, 40),
                          rep(FALSE, 5),
                          matrix(rep(0, 3), nrow = 5, ncol = 3, byrow = T),
                          matrix(rep(0, 4), nrow = 5, ncol = 4, byrow = T),
                          rep(1, 5))
unblinded.scen.1 <- cbind(rep("unblinded", 5),
                          c(8, 16, 24, 32, 40),
                          rep(FALSE, 5),
                          matrix(c(-1.24, 0, 0), nrow = 5, ncol = 3, byrow = T),
                          matrix(rep(0, 4), nrow = 5, ncol = 4, byrow = T),
                          rep(1, 5))
unblinded.scen.2 <- cbind(rep("unblinded", 5),
                          c(8, 16, 24, 32, 40),
                          rep(FALSE, 5),
                          matrix(c(-1.24, -1.24, 0), nrow = 5, ncol = 3,
                                 byrow = T),
                          matrix(rep(0, 4), nrow = 5, ncol = 4, byrow = T),
                          rep(1, 5))
unblinded.scen.3 <- cbind(rep("unblinded", 10),
                          c(c(8, 16, 24, 32, 40), c(8, 16, 24, 32, 40)),
                          c(rep(FALSE, 5), rep(TRUE, 5)),
                          matrix(rep(-1.24, 3), nrow = 10, ncol = 3, byrow = T),
                          matrix(rep(0, 4), nrow = 10, ncol = 4, byrow = T),
                          rep(1, 10))
unblinded.scen.O <- cbind(rep("unblinded", 5),
                          c(8, 16, 24, 32, 40),
                          rep(FALSE, 5),
                          matrix(c(-1.51, -2.15, -2.37), nrow = 5, ncol = 3,
                                 byrow = T),
                          matrix(rep(0, 4), nrow = 5, ncol = 4, byrow = T),
                          rep(1, 5))
# Null adjusted simulations
adjusted.0.scen.0 <- cbind(rep("adjusted", 5),
                           c(8, 16, 24, 32, 40),
                           rep(FALSE, 5),
                           matrix(rep(0, 3), nrow = 5, ncol = 3, byrow = T),
                           matrix(rep(0, 4), nrow = 5, ncol = 4, byrow = T),
                           rep(1, 5))
adjusted.0.scen.1 <- cbind(rep("adjusted", 5),
                           c(8, 16, 24, 32, 40),
                           rep(FALSE, 5),
                           matrix(c(-1.24, 0, 0), nrow = 5, ncol = 3,
                                  byrow = T),
                           matrix(rep(0, 4), nrow = 5, ncol = 4, byrow = T),
                           rep(1, 5))
adjusted.0.scen.2 <- cbind(rep("adjusted", 5),
                           c(8, 16, 24, 32, 40),
                           rep(FALSE, 5),
                           matrix(c(-1.24, -1.24, 0), nrow = 5, ncol = 3,
                                  byrow = T),
                           matrix(rep(0, 4), nrow = 5, ncol = 4, byrow = T),
                           rep(1, 5))
adjusted.0.scen.3 <- cbind(rep("adjusted", 10),
                           c(c(8, 16, 24, 32, 40), c(8, 16, 24, 32, 40)),
                           c(rep(FALSE, 5), rep(TRUE, 5)),
                           matrix(rep(-1.24, 3), nrow = 10, ncol = 3,
                                  byrow = T),
                           matrix(rep(0, 4), nrow = 10, ncol = 4, byrow = T),
                           rep(1, 10))
adjusted.0.scen.O <- cbind(rep("adjusted", 5),
                           c(8, 16, 24, 32, 40),
                           rep(FALSE, 5),
                           matrix(c(-1.51, -2.15, -2.37), nrow = 5, ncol = 3,
                                  byrow = T),
                           matrix(rep(0, 4), nrow = 5, ncol = 4, byrow = T),
                           rep(1, 5))
# Alternative adjusted simulations
adjusted.1.scen.0 <- cbind(rep("adjusted", 5),
                           c(8, 16, 24, 32, 40),
                           rep(FALSE, 5),
                           matrix(rep(0, 3), nrow = 5, ncol = 3, byrow = T),
                           matrix(c(0, -1.24, -1.24, -1.24), nrow = 5, ncol = 4,
                                  byrow = T),
                           rep(1, 5))
adjusted.1.scen.1 <- cbind(rep("adjusted", 5),
                           c(8, 16, 24, 32, 40),
                           rep(FALSE, 5),
                           matrix(c(-1.24, 0, 0), nrow = 5, ncol = 3,
                                  byrow = T),
                           matrix(c(0, -1.24, -1.24, -1.24), nrow = 5, ncol = 4,
                                  byrow = T),
                           rep(1, 5))
adjusted.1.scen.2 <- cbind(rep("adjusted", 5),
                           c(8, 16, 24, 32, 40),
                           rep(FALSE, 5),
                           matrix(c(-1.24, -1.24, 0), nrow = 5, ncol = 3,
                                  byrow = T),
                           matrix(c(0, -1.24, -1.24, -1.24), nrow = 5, ncol = 4,
                                  byrow = T),
                           rep(1, 5))
adjusted.1.scen.3 <- cbind(rep("adjusted", 10),
                           c(c(8, 16, 24, 32, 40), c(8, 16, 24, 32, 40)),
                           c(rep(FALSE, 5), rep(TRUE, 5)),
                           matrix(rep(-1.24, 3), nrow = 10, ncol = 3,
                                  byrow = T),
                           matrix(c(0, -1.24, -1.24, -1.24), nrow = 10,
                                  ncol = 4, byrow = T),
                           rep(1, 10))
adjusted.1.scen.O <- cbind(rep("adjusted", 5),
                           c(8, 16, 24, 32, 40),
                           rep(FALSE, 5),
                           matrix(c(-1.51, -2.15, -2.37), nrow = 5, ncol = 3,
                                  byrow = T),
                           matrix(c(0, -1.24, -1.24, -1.24), nrow = 5,
                                  ncol = 4, byrow = T),
                           rep(1, 5))
# Block simulations
block.scen.0 <- cbind(rep("block", 7),
                      c(c(8, 16, 24, 32, 40), c(16, 32)),
                      rep(FALSE, 7),
                      matrix(rep(0, 3), nrow = 7, ncol = 3, byrow = T),
                      matrix(c(0, 0, 0, 0), nrow = 7, ncol = 4, byrow = T),
                      c(rep(2, 5), rep(4, 2)))
block.scen.1 <- cbind(rep("block", 7),
                      c(c(8, 16, 24, 32, 40), c(16, 32)),
                      rep(FALSE, 7),
                      matrix(c(-1.24, 0, 0), nrow = 7, ncol = 3, byrow = T),
                      matrix(c(0, 0, 0, 0), nrow = 7, ncol = 4, byrow = T),
                      c(rep(2, 5), rep(4, 2)))
block.scen.2 <- cbind(rep("block", 7),
                      c(c(8, 16, 24, 32, 40), c(16, 32)),
                      rep(FALSE, 7),
                      matrix(c(-1.24, -1.24, 0), nrow = 7, ncol = 3, byrow = T),
                      matrix(c(0, 0, 0, 0), nrow = 7, ncol = 4, byrow = T),
                      c(rep(2, 5), rep(4, 2)))
block.scen.3 <- cbind(rep("block", 14),
                      c(c(8, 16, 24, 32, 40), c(16, 32),
                        c(8, 16, 24, 32, 40), c(16, 32)),
                      c(rep(FALSE, 7), rep(TRUE, 7)),
                      matrix(rep(-1.24, 3), nrow = 14, ncol = 3, byrow = T),
                      matrix(c(0, 0, 0, 0), nrow = 14, ncol = 4, byrow = T),
                      c(rep(2, 5), rep(4, 2), rep(2, 5), rep(4, 2)))
block.scen.O <- cbind(rep("block", 7),
                      c(c(8, 16, 24, 32, 40), c(16, 32)),
                      rep(FALSE, 7),
                      matrix(c(-1.51, -2.15, -2.37), nrow = 7, ncol = 3,
                             byrow = T),
                      matrix(c(0, 0, 0, 0), nrow = 7, ncol = 4, byrow = T),
                      c(rep(2, 5), rep(4, 2)))
# All base simulations
base <- rbind(unblinded.scen.0, unblinded.scen.1, unblinded.scen.2,
              unblinded.scen.3, unblinded.scen.O, adjusted.0.scen.0,
              adjusted.0.scen.1, adjusted.0.scen.2, adjusted.0.scen.3,
              adjusted.0.scen.O, adjusted.1.scen.0, adjusted.1.scen.1,
              adjusted.1.scen.2, adjusted.1.scen.3, adjusted.1.scen.O,
              block.scen.0, block.scen.1, block.scen.2, block.scen.3,
              block.scen.O)
if (!load_intermediate) {
  # Loop to find result for each scenario and save to file
  for (i in 1:nrow(base)){
    results.i <- ssre.co(D = 4, n.pilot = as.numeric(base[i, 2]),
                         procedure = base[i, 1],
                         sequences = rbind(c(0, 1, 2, 3),
                                           c(1, 2, 3, 0),
                                           c(2, 3, 0, 1),
                                           c(3, 0, 1, 2)),
                         complete.block = TRUE,
                         n.inflation = as.logical(base[i, 3]),
                         alpha = 0.05, beta = 0.2, delta = 1.24,
                         tau = as.numeric(base[i, 4:6]),
                         adjustment = as.numeric(base[i, 7:10]),
                         sigma.e = sqrt(6.51), sigma.b = sqrt(10.12),
                         mu.0 = 10.65, pi = c(-0.77, -0.96, -0.55),
                         n.max = 1000, block.size = as.numeric(base[i, 11]),
                         var.pi = FALSE, sigma.pi = 1, pos.eff = FALSE,
                         parallel = TRUE, cpus = 7, replicates = 10000,
                         seed = i)
    write.csv(results.i$results, paste("Example1base", i, ".csv", sep = ""))
  }
  
  ##############################################################################
  # Example 1: Analysis of base scenarios (Figures 1 and 2)                    #
  ##############################################################################
  
  # Create column that describes the estimator
  base.scenarios <- cbind(c(rep("Unblinded", 30), rep("Null Adjusted", 30),
                            rep("Alt. Adjusted", 30),
                            rep(c(rep("Block with n_B = 2", 5),
                                  rep("Block with n_B = 4", 2)), 6)),
                          base)
  # Create vector that describes the treatment effects for each scenario
  tr.eff <- numeric(nrow(base.scenarios))
  for (i in 1:nrow(base.scenarios)){
    tr.eff[i] <- paste("tau = (", base.scenarios[i, 5], ", ",
                       base.scenarios[i, 6], ", ", base.scenarios[i, 7], ")'",
                       sep = "")
  }
  # Switch the column corresponding to the use of the inflation factor to Yes/No
  for (i in 1:nrow(base.scenarios)){
    if (base.scenarios[i, 4] == "FALSE"){
      base.scenarios[i, 4] <- "No"
    } else if (base.scenarios[i, 4] == "TRUE"){
      base.scenarios[i, 4] <- "Yes"
    }
  }
  # Switch the naming convention in the column corresponding to n_int
  for (i in 1:nrow(base.scenarios)){
    if (base.scenarios[i, 3] == "8"){
      base.scenarios[i, 3] <- "n_int = 8"
    } else if (base.scenarios[i, 3] == "16"){
      base.scenarios[i, 3] <- "n_int = 16"
    } else if (base.scenarios[i, 3] == "24"){
      base.scenarios[i, 3] <- "n_int = 24"
    } else if (base.scenarios[i, 3] == "32"){
      base.scenarios[i, 3] <- "n_int = 32"
    } else if (base.scenarios[i, 3] == "40"){
      base.scenarios[i, 3] <- "n_int = 40"
    }
  }
  # Create new, more complete data.frame for plotting
  base.scenarios      <- cbind(tr.eff, base.scenarios)
  full.base.scenarios <- matrix(0, nrow = nrow(base.scenarios), ncol = 24)
  for (i in 1:nrow(base.scenarios)){
    base.scenario.results         <- read.csv(paste("Example1base", i, ".csv",
                                                    sep = ""))
    base.scenario.results[, 7]    <- as.numeric(as.character(
      base.scenario.results[, 7]))^2
    full.base.scenarios[i, 1:13]  <- base.scenarios[i, ]
    full.base.scenarios[i, 14:18] <- colMeans(base.scenario.results[,
                                                                    -c(1, 7,
                                                                       8)])
    full.base.scenarios[i, 19]    <- quantile(base.scenario.results[, 7], 0.5)
    full.base.scenarios[i, 20]    <- quantile(base.scenario.results[, 7], 0.25)
    full.base.scenarios[i, 21]    <- quantile(base.scenario.results[, 7], 0.75)
    full.base.scenarios[i, 22]    <- quantile(base.scenario.results[, 6], 0.5)
    full.base.scenarios[i, 23]    <- quantile(base.scenario.results[, 6], 0.25)
    full.base.scenarios[i, 24]    <- quantile(base.scenario.results[, 6], 0.75)
    print(i)
  }
  full.base.scenarios     <- as.data.frame(full.base.scenarios)
  full.base.scenarios$V1  <- factor(full.base.scenarios$V1,
                                    levels = unique(full.base.scenarios$V1))
  full.base.scenarios$V2  <- factor(full.base.scenarios$V2,
                                    levels = c("Unblinded", "Null Adjusted",
                                               "Alt. Adjusted",
                                               "Block with n_B = 2",
                                               "Block with n_B = 4"))
  full.base.scenarios$V4  <- factor(full.base.scenarios$V4,
                                    levels = c("n_int = 8", "n_int = 16",
                                               "n_int = 24", "n_int = 32",
                                               "n_int = 40"))
  full.base.scenarios$V19 <- as.numeric(as.character(full.base.scenarios$V19))
  full.base.scenarios$V20 <- as.numeric(as.character(full.base.scenarios$V20))
  full.base.scenarios$V21 <- as.numeric(as.character(full.base.scenarios$V21))
  full.base.scenarios$V22 <- as.numeric(as.character(full.base.scenarios$V22))
  full.base.scenarios$V23 <- as.numeric(as.character(full.base.scenarios$V23))
  full.base.scenarios$V24 <- as.numeric(as.character(full.base.scenarios$V24))
  # Store intermediate results so full replication not required for checking
  write.csv(full.base.scenarios,
            "intermediate_results/Example_1_average_results_base_scenarios.csv")
  
} else {
  # The following 2 lines allow for jumping immediately to plotting
  full.base.scenarios <-
    read.csv("intermediate_results/Example_1_average_results_base_scenarios.csv",
             header = TRUE)
}
full.base.scenarios$V1 <- factor(full.base.scenarios$V1,
                                 levels = c("tau = (0, 0, 0)'",
                                            "tau = (-1.24, 0, 0)'",
                                            "tau = (-1.24, -1.24, 0)'",
                                            "tau = (-1.24, -1.24, -1.24)'",
                                            "tau = (-1.51, -2.15, -2.37)'"))
full.base.scenarios$V2 <- factor(full.base.scenarios$V2,
                                 levels = c("Unblinded",
                                            "Null Adjusted",
                                            "Alt. Adjusted",
                                            "Block with n_B = 2",
                                            "Block with n_B = 4"))
full.base.scenarios$V4 <- factor(full.base.scenarios$V4,
                                 levels = c("n_int = 8", "n_int = 16",
                                            "n_int = 24", "n_int = 32",
                                            "n_int = 40"))
# Create Figures 1 and 2 and save
(p <- ggplot(subset(full.base.scenarios, V5 == "No"), aes(V2, V19)) +
  facet_grid(V4~V1) + geom_point(size = 0.8) +
  geom_errorbar(aes(ymin = V20, ymax = V21), width = .25, size = 0.35,
                position = "dodge") +
  xlab("SSRE Procedure") + ylab(expression(hat(sigma)[e]^2)) +
  ylim(2, 10) + geom_hline(yintercept = 6.51, linetype = "dotted",
                           size = 0.3) +
  theme(axis.text.x=element_text(size = 8, angle = 45, hjust = 1),
        axis.text.y=element_text(size = 8),
        strip.text.x = element_text(size = 5),
        strip.text.y = element_text(size = 8),
        axis.title = element_text(size = 9),
        legend.title = element_text(size = 9),
        legend.text = element_text(size = 8)))
ggsave("Figure1.pdf", device = "pdf", width = 6, height = 7,
       units = "in")
(p <- ggplot(subset(full.base.scenarios, V5 == "No"), aes(V2, V22)) +
  facet_grid(V4~V1) + geom_point(size = 0.8) +
  geom_errorbar(aes(ymin = V23, ymax = V24), width = .25, size = 0.35,
                position = "dodge") +
  xlab("SSRE Procedure") + ylab(expression(hat(italic(N)))) +
  ylim(40, 110) + geom_hline(yintercept = 72, linetype = "dotted",
                             size = 0.3) +
  theme(axis.text.x=element_text(size = 8, angle = 45, hjust = 1),
        axis.text.y=element_text(size = 8),
        strip.text.x = element_text(size = 5),
        strip.text.y = element_text(size = 8),
        axis.title = element_text(size = 9),
        legend.title = element_text(size = 9),
        legend.text = element_text(size = 8)))
ggsave("Figure2.pdf", device = "pdf", width = 6, height = 7, units = "in")

################################################################################
# Example 1: Analysis of base scenarios (Table 1)                              #
################################################################################

# Process full.base.scenarios to be of the form in Table 1
table.1.subset <- subset(full.base.scenarios,
                         V1 != "tau = (-1.51, -2.15, -2.37)'" & V5 == "No")
global.null    <- subset(table.1.subset, V1 == "tau = (0, 0, 0)'")
one.eff        <- subset(table.1.subset, V1 == "tau = (-1.24, 0, 0)'")
two.eff        <- subset(table.1.subset, V1 == "tau = (-1.24, -1.24, 0)'")
global.alt     <- subset(table.1.subset, V1 == "tau = (-1.24, -1.24, -1.24)'")
table.1        <- data.frame(Estimator = global.null$V2,
                             n_int = global.null$V4,
                             FWER = global.null$V17,
                             Power.one.eff = one.eff$V14,
                             Power.two.eff = two.eff$V14,
                             Power.all.eff = global.alt$V14)
table.1 <- arrange(table.1, n_int)

################################################################################
# Example 1: Analysis of inflation factor (Figure 7)                           #
################################################################################

# Note this specifically follows on from the code above

# Subset to just required scenarios
global.alt.sub <- subset(full.base.scenarios,
                         V1 == "tau = (-1.24, -1.24, -1.24)'")
# Make new column for 'nice' plotting
just.numbers        <- numeric(nrow(global.alt.sub))
for (i in 1:nrow(global.alt.sub)){
  if (global.alt.sub$V4[i] == "n_int = 8"){
    just.numbers[i] <- "8"
  } else if (global.alt.sub$V4[i] == "n_int = 16"){
    just.numbers[i] <- "16"
  } else if (global.alt.sub$V4[i] == "n_int = 24"){
    just.numbers[i] <- "24"
  } else if (global.alt.sub$V4[i] == "n_int = 32"){
    just.numbers[i] <- "32"
  } else if (global.alt.sub$V4[i] == "n_int = 40"){
    just.numbers[i] <- "40"
  }
}
global.alt.sub$V14   <- as.numeric(as.character(global.alt.sub$V14))
global.alt.sub$n_int <- factor(just.numbers,
                               levels = c("8", "16", "24", "32", "40"))
# Create Figure 7 and save
p <- ggplot(global.alt.sub, aes(V2, V14, color = n_int, shape = V5)) +
  geom_jitter(position = position_jitter(0.05)) +
  xlab("SSRE Procedure") + ylab("Power") +
  geom_hline(yintercept = 0.8, linetype = "dotted") +
  theme(axis.text.x = element_text(size = 8, angle = 45, hjust = 1),
        axis.text.y = element_text(size = 8),
        strip.text.x = element_text(size = 8),
        axis.title = element_text(size = 9),
        legend.title = element_text(size = 9),
        legend.text = element_text(size = 8))
(p <- p + labs(shape = 'Inflation Factor') + ylim(0.725, 0.825))
ggsave("Figure7.pdf", device = "pdf", width = 4.5, height = 4,
       units = "in")

################################################################################
# Example 1: sigma_e variation simulations                                     #
################################################################################

# Unblinded simulations
unblinded.scen.0 <- cbind(rep("unblinded", 16),
                          rep(c(16, 32), each = 8),
                          matrix(rep(0, 3), nrow = 16, ncol = 3, byrow = T),
                          matrix(rep(0, 4), nrow = 16, ncol = 4, byrow = T),
                          rep(1, 16),
                          rep(c(seq(from = sqrt(6.51)/2, to = sqrt(6.51),
                                    length.out = 5)[-5],
                                seq(from = sqrt(6.51), to = 2*sqrt(6.51),
                                    length.out = 5)[-1]), 2))
unblinded.scen.3 <- cbind(rep("unblinded", 16),
                          rep(c(16, 32), each = 8),
                          matrix(rep(-1.24, 3), nrow = 16, ncol = 3, byrow = T),
                          matrix(rep(0, 4), nrow = 16, ncol = 4, byrow = T),
                          rep(1, 16),
                          rep(c(seq(from = sqrt(6.51)/2, to = sqrt(6.51),
                                    length.out = 5)[-5],
                                seq(from = sqrt(6.51), to = 2*sqrt(6.51),
                                    length.out = 5)[-1]), 2))
# Null adjusted simulations
adjusted.0.scen.0 <- cbind(rep("adjusted", 16),
                           rep(c(16, 32), each = 8),
                           matrix(rep(0, 3), nrow = 16, ncol = 3, byrow = T),
                           matrix(rep(0, 4), nrow = 16, ncol = 4, byrow = T),
                           rep(1, 16),
                           rep(c(seq(from = sqrt(6.51)/2, to = sqrt(6.51),
                                     length.out = 5)[-5],
                                 seq(from = sqrt(6.51), to = 2*sqrt(6.51),
                                     length.out = 5)[-1]), 2))
adjusted.0.scen.3 <- cbind(rep("adjusted", 16),
                           rep(c(16, 32), each = 8),
                           matrix(rep(-1.24, 3), nrow = 16, ncol = 3,
                                  byrow = T),
                           matrix(rep(0, 4), nrow = 16, ncol = 4, byrow = T),
                           rep(1, 16),
                           rep(c(seq(from = sqrt(6.51)/2, to = sqrt(6.51),
                                     length.out = 5)[-5],
                                 seq(from = sqrt(6.51), to = 2*sqrt(6.51),
                                     length.out = 5)[-1]), 2))
# Alternative adjusted simulations
adjusted.1.scen.0 <- cbind(rep("adjusted", 16),
                           rep(c(16, 32), each = 8),
                           matrix(rep(0, 3), nrow = 16, ncol = 3, byrow = T),
                           matrix(c(0, -1.24, -1.24, -1.24), nrow = 16,
                                  ncol = 4, byrow = T),
                           rep(1, 16),
                           rep(c(seq(from = sqrt(6.51)/2, to = sqrt(6.51),
                                     length.out = 5)[-5],
                                 seq(from = sqrt(6.51), to = 2*sqrt(6.51),
                                     length.out = 5)[-1]), 2))
adjusted.1.scen.3 <- cbind(rep("adjusted", 16),
                           rep(c(16, 32), each = 8),
                           matrix(rep(-1.24, 3), nrow = 16, ncol = 3,
                                  byrow = T),
                           matrix(c(0, -1.24, -1.24, -1.24), nrow = 16,
                                  ncol = 4, byrow = T),
                           rep(1, 16),
                           rep(c(seq(from = sqrt(6.51)/2, to = sqrt(6.51),
                                     length.out = 5)[-5],
                                 seq(from = sqrt(6.51), to = 2*sqrt(6.51),
                                     length.out = 5)[-1]), 2))
# Block simulations
block.scen.0 <- cbind(rep("block", 32),
                      rep(c(16, 32), each = 16),
                      matrix(rep(0, 3), nrow = 32, ncol = 3, byrow = T),
                      matrix(rep(0, 4), nrow = 32, ncol = 4, byrow = T),
                      rep(rep(c(2, 4), each = 8), 2),
                      rep(rep(c(seq(from = sqrt(6.51)/2, to = sqrt(6.51),
                                    length.out = 5)[-5],
                                seq(from = sqrt(6.51), to = 2*sqrt(6.51),
                                    length.out = 5)[-1]), 2), 2))
block.scen.3 <- cbind(rep("block", 32),
                      rep(c(16, 32), each = 16),
                      matrix(rep(-1.24, 3), nrow = 32, ncol = 3, byrow = T),
                      matrix(rep(0, 4), nrow = 32, ncol = 4, byrow = T),
                      rep(rep(c(2, 4), each = 8), 2),
                      rep(rep(c(seq(from = sqrt(6.51)/2, to = sqrt(6.51),
                                    length.out = 5)[-5],
                                seq(from = sqrt(6.51), to = 2*sqrt(6.51),
                                    length.out = 5)[-1]), 2), 2))
# All sigma_e variation simulations
sigma.e.var <- rbind(unblinded.scen.0, unblinded.scen.3, adjusted.0.scen.0,
                     adjusted.0.scen.3, adjusted.1.scen.0, adjusted.1.scen.3,
                     block.scen.0, block.scen.3)
if (!load_intermediate) {
  # Loop to find result for each scenario and save to file
  for (i in 1:nrow(sigma.e.var)){
    results.i <- ssre.co(D = 4, n.pilot = as.numeric(sigma.e.var[i, 2]),
                         procedure = sigma.e.var[i, 1],
                         sequences = rbind(c(0, 1, 2, 3),
                                           c(1, 2, 3, 0),
                                           c(2, 3, 0, 1),
                                           c(3, 0, 1, 2)),
                         n.inflation = FALSE,
                         alpha = 0.05, beta = 0.2,
                         delta = 1.24, tau = as.numeric(sigma.e.var[i, 3:5]),
                         adjustment = as.numeric(sigma.e.var[i, 6:9]),
                         sigma.e = as.numeric(sigma.e.var[i, 11]),
                         sigma.b = sqrt(10.12), mu.0 = 10.65,
                         pi = c(-0.77, -0.96, -0.55), n.max = 1000,
                         block.size = as.numeric(sigma.e.var[i, 10]),
                         var.pi = FALSE, sigma.pi = 1, pos.eff = FALSE,
                         parallel = TRUE, cpus = 7, replicates = 100000,
                         seed = 132 + i)
    write.csv(results.i$results, paste("Example1sigmae", i, ".csv", sep = ""))
  }
  
  ##############################################################################
  # Example 1: Analysis of sigma_e variation simulations (Figures 3-4, and Sup #
  # Figures 1-2)                                                               #
  ##############################################################################
  
  # Create column that describes the estimator
  sigma.e.scenarios <- cbind(c(rep("Unblinded", 32), rep("Null Adjusted", 32),
                               rep("Alt. Adjusted", 32),
                               rep(c(rep("Block with n_B = 2", 8),
                                     rep("Block with n_B = 4", 8)), 4)),
                             sigma.e.var)
  # Create vector that describes the treatment effects for each scenario
  tr.eff <- numeric(nrow(sigma.e.scenarios))
  for (i in 1:nrow(sigma.e.scenarios)){
    tr.eff[i] <- paste("tau = (", sigma.e.scenarios[i, 4], ", ",
                       sigma.e.scenarios[i, 5], ", ", sigma.e.scenarios[i, 6],
                       ")'", sep = "")
  }
  # Switch the naming convention in the column corresponding to n_int
  for (i in 1:nrow(sigma.e.scenarios)){
    if (sigma.e.scenarios[i, 3] == "16"){
      sigma.e.scenarios[i,3] <- "n_int = 16"
    } else if (sigma.e.scenarios[i, 3] == "32"){
      sigma.e.scenarios[i, 3] <- "n_int = 32"
    }
  }
  # Create new, more complete data.frame for plotting
  sigma.e.scenarios      <- cbind(tr.eff, sigma.e.scenarios)
  full.sigma.e.scenarios <- matrix(0, nrow = nrow(sigma.e.scenarios), ncol = 9)
  for (i in 1:nrow(sigma.e.scenarios)){
    sigma.e.scenario.results       <- read.csv(paste("Example1sigmae", i, ".csv",
                                                     sep = ""))
    full.sigma.e.scenarios[i, 1:3] <- sigma.e.scenarios[i, c(1, 2, 4)]
    full.sigma.e.scenarios[i, 4]   <- as.numeric(sigma.e.scenarios[i, 13])^2
    full.sigma.e.scenarios[i, 5:6] <- colMeans(sigma.e.scenario.results[,
                                                                        c(2,
                                                                          5)])
    full.sigma.e.scenarios[i, 7:9] <- quantile(sigma.e.scenario.results[, 6],
                                               c(0.25, 0.5, 0.75))
    print(i)
  }
  full.sigma.e.scenarios    <- as.data.frame(full.sigma.e.scenarios)
  full.sigma.e.scenarios$V1 <- factor(full.sigma.e.scenarios$V1,
                                      levels =
                                        c("tau = (0, 0, 0)'",
                                          "tau = (-1.24, -1.24, -1.24)'"))
  full.sigma.e.scenarios$V2 <- factor(full.sigma.e.scenarios$V2,
                                      levels = c("Unblinded", "Null Adjusted",
                                                 "Alt. Adjusted",
                                                 "Block with n_B = 2",
                                                 "Block with n_B = 4"))
  full.sigma.e.scenarios$V3 <- factor(full.sigma.e.scenarios$V3,
                                      levels = c("n_int = 16", "n_int = 32"))
  full.sigma.e.scenarios$V4 <-
    as.numeric(as.character(full.sigma.e.scenarios$V4))
  full.sigma.e.scenarios$V5 <- 
    as.numeric(as.character(full.sigma.e.scenarios$V5))
  full.sigma.e.scenarios$V6 <- 
    as.numeric(as.character(full.sigma.e.scenarios$V6))
  full.sigma.e.scenarios$V7 <- 
    as.numeric(as.character(full.sigma.e.scenarios$V7))
  full.sigma.e.scenarios$V8 <- 
    as.numeric(as.character(full.sigma.e.scenarios$V8))
  full.sigma.e.scenarios$V9 <- 
    as.numeric(as.character(full.sigma.e.scenarios$V9))
  # Pull additional required section from base simulations
  section.from.base      <- subset(full.base.scenarios,
                                   V1 %in% c("tau = (0, 0, 0)'",
                                             "tau = (-1.24, -1.24, -1.24)'") &
                                     V5 == "No" &
                                     V4 %in% c("n_int = 16", "n_int = 32"))
  section.from.base      <- data.frame(V1 = section.from.base$V1,
                                       V2 = section.from.base$V2,
                                       V3 = section.from.base$V4,
                                       V4 = rep(6.51, nrow(section.from.base)),
                                       V5 = section.from.base$V14,
                                       V6 = section.from.base$V17,
                                       V7 = section.from.base$V23,
                                       V8 = section.from.base$V22,
                                       V9 = section.from.base$V24)
  full.sigma.e.scenarios <- rbind(full.sigma.e.scenarios, section.from.base)
  full.sigma.e.scenarios$V4 <- 
    as.numeric(as.character(full.sigma.e.scenarios$V4))
  full.sigma.e.scenarios$V5 <- 
    as.numeric(as.character(full.sigma.e.scenarios$V5))
  full.sigma.e.scenarios$V6 <- 
    as.numeric(as.character(full.sigma.e.scenarios$V6))
  full.sigma.e.scenarios$V7 <- 
    as.numeric(as.character(full.sigma.e.scenarios$V7))
  full.sigma.e.scenarios$V8 <- 
    as.numeric(as.character(full.sigma.e.scenarios$V8))
  full.sigma.e.scenarios$V9 <- 
    as.numeric(as.character(full.sigma.e.scenarios$V9))
  # Store intermediate results so full replication not required for checking
  write.csv(full.sigma.e.scenarios,
            "intermediate_results/Example_1_average_results_sigma_e_scenarios.csv")
} else {
  # The following 2 lines allow for jumping immediately to plotting
  full.sigma.e.scenarios <-
    read.csv("intermediate_results/Example_1_average_results_sigma_e_scenarios.csv",
             header = TRUE)
}
# Manipulate factors for plotting
full.sigma.e.scenarios$V3 <- factor(full.sigma.e.scenarios$V3,
                                    levels = c("n_int = 16", "n_int = 32"))
# Create Figures 3-4 and Sup Figures 1-2 and save
(p <- ggplot(subset(full.sigma.e.scenarios, V1 == "tau = (0, 0, 0)'"),
             aes(V4, V6)) + geom_point() + facet_grid(V2~V3) +
  scale_x_continuous(breaks = c(0, 5, 10, 15, 20, 25)) +
  xlab(expression(sigma[e]^2)) + ylab(expression(FWER)) +
  geom_hline(yintercept = 0.05, linetype = "dotted", size = 0.4) +
  theme(axis.text.x = element_text(size = 8),
        axis.text.y = element_text(size = 8),
        strip.text.x = element_text(size = 8),
        strip.text.y = element_text(size = 8),
        axis.title = element_text(size = 9),
        legend.title = element_text(size = 9),
        legend.text = element_text(size = 8)) + ylim(0.048, 0.055))
ggsave("Figure3.pdf", device = "pdf", width = 7, height = 9,
       units = "in")
(p <- ggplot(subset(full.sigma.e.scenarios, V1 != "tau = (0, 0, 0)'"),
             aes(V4, V5)) + geom_point() + facet_grid(V2~V3) +
  scale_x_continuous(breaks = c(0, 5, 10, 15, 20, 25)) +
  xlab(expression(sigma[e]^2)) + ylab(expression(Power)) +
  geom_hline(yintercept = 0.80, linetype = "dotted", size = 0.4) +
  theme(axis.text.x = element_text(size = 8),
        axis.text.y = element_text(size = 8),
        strip.text.x = element_text(size = 8),
        strip.text.y = element_text(size = 8),
        axis.title = element_text(size = 9),
        legend.title = element_text(size = 9),
        legend.text = element_text(size = 8)) + ylim(0.7, 1))
ggsave("Figure4.pdf", device = "pdf", width = 7, height = 9,
       units = "in")
(p <- ggplot(data = subset(full.sigma.e.scenarios, V1 == "tau = (0, 0, 0)'"),
             mapping = aes(V4, V8)) +
  geom_point() +
  geom_errorbar(aes(ymin = V7, ymax = V9), width = 0.2) +
  facet_grid(V2~V3) +
  scale_x_continuous(breaks = c(0, 5, 10, 15, 20, 25)) +
  xlab(expression(sigma[e]^2)) + ylab(expression(hat(italic(N)))) +
  theme(axis.text.x = element_text(size = 8),
        axis.text.y = element_text(size = 8),
        strip.text.x = element_text(size = 8),
        strip.text.y = element_text(size = 8),
        axis.title = element_text(size = 9),
        legend.title = element_text(size = 9),
        legend.text = element_text(size = 8)))
ggsave("SupFigure1.pdf", device = "pdf", width = 7, height = 9,
       units = "in")
(p <- ggplot(data = subset(full.sigma.e.scenarios, V1 != "tau = (0, 0, 0)'"),
            mapping = aes(V4, V8)) +
  geom_point() +
  geom_errorbar(aes(ymin = V7, ymax = V9), width = 0.2) +
  facet_grid(V2~V3) +
  scale_x_continuous(breaks = c(0, 5, 10, 15, 20, 25)) +
  xlab(expression(sigma[e]^2)) + ylab(expression(hat(italic(N)))) +
  theme(axis.text.x = element_text(size = 8),
        axis.text.y = element_text(size = 8),
        strip.text.x = element_text(size = 8),
        strip.text.y = element_text(size = 8),
        axis.title = element_text(size = 9),
        legend.title = element_text(size = 9),
        legend.text = element_text(size = 8)))
ggsave("SupFigure2.pdf", device = "pdf", width = 7, height = 9,
       units = "in")

################################################################################
# Example 1: delta variation under global null simulations                     #
################################################################################

# Unblinded simulations
unblinded.scen.0 <- cbind(rep("unblinded", 16),
                          rep(c(16, 32), each = 8),
                          matrix(rep(0, 3), nrow = 16, ncol = 3, byrow = T),
                          matrix(rep(0, 4), nrow = 16, ncol = 4, byrow = T),
                          rep(1, 16),
                          rep(c(seq(from = 1.24/2, to = 1.24,
                                    length.out = 5)[-5],
                                seq(from = 1.24, to = 2*1.24,
                                    length.out = 5)[-1]), 2))
# Null adjusted simulations
adjusted.0.scen.0 <- cbind(rep("adjusted", 16),
                           rep(c(16, 32), each = 8),
                           matrix(rep(0, 3), nrow = 16, ncol = 3, byrow = T),
                           matrix(rep(0, 4), nrow = 16, ncol = 4, byrow = T),
                           rep(1, 16),
                           rep(c(seq(from = 1.24/2, to = 1.24,
                                     length.out = 5)[-5],
                                 seq(from = 1.24, to = 2*1.24,
                                     length.out = 5)[-1]), 2))
# Alternative adjusted simulations
adjusted.1.scen.0 <- cbind(rep("adjusted", 16),
                           rep(c(16, 32), each = 8),
                           matrix(rep(0, 3), nrow = 16, ncol = 3, byrow = T),
                           matrix(c(0, -1.24, -1.24, -1.24), nrow = 16,
                                  ncol = 4, byrow = T),
                           rep(1, 16),
                           rep(c(seq(from = 1.24/2, to = 1.24,
                                     length.out = 5)[-5],
                                 seq(from = 1.24, to = 2*1.24,
                                     length.out = 5)[-1]), 2))
# Block simulations
block.scen.0 <- cbind(rep("block", 32),
                      rep(c(16, 32), each = 16),
                      matrix(rep(0, 3), nrow = 32, ncol = 3, byrow = T),
                      matrix(rep(0, 4), nrow = 32, ncol = 4, byrow = T),
                      rep(rep(c(2, 4), each = 8), 2),
                      rep(rep(c(seq(from = 1.24/2, to = 1.24,
                                    length.out = 5)[-5],
                                seq(from = 1.24, to = 2*1.24,
                                    length.out = 5)[-1]), 2), 2))
# All delta variation simulations under the global null
delta.var <- rbind(unblinded.scen.0, adjusted.0.scen.0, adjusted.1.scen.0,
                   block.scen.0)
if (!load_intermediate) {
  # Loop to find result for each scenario and save to file
  for (i in 1:nrow(delta.var)){
    results.i <- ssre.co(D = 4, n.pilot = as.numeric(delta.var[i, 2]),
                         procedure = delta.var[i, 1],
                         sequences = rbind(c(0, 1, 2, 3),
                                           c(1, 2, 3, 0),
                                           c(2, 3, 0, 1),
                                           c(3, 0, 1, 2)),
                         n.inflation = FALSE,
                         alpha = 0.05, beta = 0.2,
                         delta = as.numeric(delta.var[i, 11]),
                         tau = as.numeric(delta.var[i, 3:5]),
                         adjustment = as.numeric(delta.var[i, 6:9]),
                         sigma.e = sqrt(6.51), sigma.b = sqrt(10.12),
                         mu.0 = 10.65, pi = c(-0.77, -0.96, -0.55),
                         n.max = 1000,
                         block.size = as.numeric(delta.var[i, 10]),
                         var.pi = FALSE, sigma.pi = 1, pos.eff = FALSE,
                         parallel = TRUE, cpus = 7, replicates = 100000,
                         seed = 292 + i)
    write.csv(results.i$results, paste("Example1deltanull", i, ".csv", sep = ""))
  }
  
  ##############################################################################
  # Example 1: Analysis of delta variation under global null simulations (Fig  #
  # 5 and Sup Figure 5)                                                        #
  ##############################################################################
  
  # Create column that describes the estimator
  delta.scenarios <- cbind(c(rep("Unblinded", 16), rep("Null Adjusted", 16),
                             rep("Alt. Adjusted", 16),
                             rep(c(rep("Block with n_B = 2", 8),
                                   rep("Block with n_B = 4", 8)), 2)),
                           delta.var)
  # Switch the naming convention in the column corresponding to n_int
  for (i in 1:nrow(delta.scenarios)){
    if (delta.scenarios[i, 3] == "16"){
      delta.scenarios[i,3] <- "n_int = 16"
    } else if (delta.scenarios[i, 3] == "32"){
      delta.scenarios[i, 3] <- "n_int = 32"
    }
  }
  # Create new, more complete data.frame for plotting
  full.delta.scenarios <- matrix(0, nrow = nrow(delta.scenarios), ncol = 7)
  for (i in 1:nrow(delta.scenarios)){
    delta.scenario.results       <- read.csv(paste("Example1deltanull", i,
                                                   ".csv", sep = ""))
    full.delta.scenarios[i, 1:3] <- delta.scenarios[i, c(1, 3, 12)]
    full.delta.scenarios[i, 4]   <- mean(delta.scenario.results[, 5])
    full.delta.scenarios[i, 5:7] <- quantile(delta.scenario.results[, 6],
                                             c(0.25, 0.5, 0.75))
    print(i)
  }
  full.delta.scenarios    <- as.data.frame(full.delta.scenarios)
  full.delta.scenarios$V1 <- factor(full.delta.scenarios$V1,
                                    levels = c("Unblinded", "Null Adjusted",
                                               "Alt. Adjusted",
                                               "Block with n_B = 2",
                                               "Block with n_B = 4"))
  full.delta.scenarios$V2 <- factor(full.delta.scenarios$V2,
                                    levels = c("n_int = 16", "n_int = 32"))
  full.delta.scenarios$V3 <- -as.numeric(as.character(full.delta.scenarios$V3))
  full.delta.scenarios$V4 <- as.numeric(as.character(full.delta.scenarios$V4))
  full.delta.scenarios$V5 <- as.numeric(as.character(full.delta.scenarios$V5))
  full.delta.scenarios$V6 <- as.numeric(as.character(full.delta.scenarios$V6))
  full.delta.scenarios$V7 <- as.numeric(as.character(full.delta.scenarios$V7))
  # Pull additional required section from base simulations
  section.from.base       <- subset(full.base.scenarios,
                                    V1 == "tau = (0, 0, 0)'" & V5 == "No" &
                                      V4 %in% c("n_int = 16", "n_int = 32"))
  section.from.base       <- data.frame(V1 = section.from.base$V2,
                                        V2 = section.from.base$V4,
                                        V3 = rep(-1.24, nrow(section.from.base)),
                                        V4 = section.from.base$V17,
                                        V5 = section.from.base$V23,
                                        V6 = section.from.base$V22,
                                        V7 = section.from.base$V24)
  full.delta.scenarios    <- rbind(full.delta.scenarios, section.from.base)
  full.delta.scenarios$V4 <- as.numeric(as.character(full.delta.scenarios$V4))
  full.delta.scenarios$V5 <- as.numeric(as.character(full.delta.scenarios$V5))
  full.delta.scenarios$V6 <- as.numeric(as.character(full.delta.scenarios$V6))
  full.delta.scenarios$V7 <- as.numeric(as.character(full.delta.scenarios$V7))
  # Store intermediate results so full replication not required for checking
  write.csv(full.delta.scenarios,
            "intermediate_results/Example_1_average_results_delta_null_scenarios.csv")
} else {
  # The following 2 lines allow for jumping immediately to plotting
  full.delta.scenarios <-
    read.csv("intermediate_results/Example_1_average_results_delta_null_scenarios.csv",
             header = TRUE)
}
# Create Figure 5 and Sup Figure 5 and save
(p <- ggplot(full.delta.scenarios, aes(V3, V4)) + geom_point() +
  facet_grid(V1~V2) + xlab(expression(delta)) +
  ylab(expression(FWER)) +
  geom_hline(yintercept = 0.05, linetype = "dotted", size = 0.4) +
  theme(axis.text.x = element_text(size = 8),
        axis.text.y = element_text(size = 8),
        strip.text.x = element_text(size = 8),
        strip.text.y = element_text(size = 8),
        axis.title = element_text(size = 9),
        legend.title = element_text(size = 9),
        legend.text = element_text(size = 8)) + ylim(0.048, 0.055))
ggsave("Figure5.pdf", device = "pdf", width = 7, height = 9,
       units = "in")
(p <- ggplot(data = full.delta.scenarios, aes(V3, V6)) + geom_point() +
  geom_errorbar(aes(ymin = V5, ymax = V7), width = 0.05) +
  facet_grid(V1~V2) + xlab(expression(delta)) +
  ylab(expression(hat(italic(N)))) +
  theme(axis.text.x = element_text(size = 8),
        axis.text.y = element_text(size = 8),
        strip.text.x = element_text(size = 8),
        strip.text.y = element_text(size = 8),
        axis.title = element_text(size = 9),
        legend.title = element_text(size = 9),
        legend.text = element_text(size = 8)))
ggsave("SupFigure5.pdf", device = "pdf", width = 7, height = 9,
       units = "in")

################################################################################
# Example 1: delta variation under global alt. simulations                     #
################################################################################

# Unblinded simulations
unblinded.scen.0 <- cbind(rep("unblinded", 16),
                          rep(c(16, 32), each = 8),
                          matrix(rep(0, 3), nrow = 16, ncol = 3, byrow = T),
                          matrix(rep(0, 4), nrow = 16, ncol = 4, byrow = T),
                          rep(1, 16),
                          rep(c(seq(from = 1.24/2, to = 1.24,
                                    length.out = 5)[-5],
                                seq(from = 1.24, to = 2*1.24,
                                    length.out = 5)[-1]), 2))
# Null adjusted simulations
adjusted.0.scen.0 <- cbind(rep("adjusted", 16),
                           rep(c(16, 32), each = 8),
                           matrix(rep(0, 3), nrow = 16, ncol = 3, byrow = T),
                           matrix(rep(0, 4), nrow = 16, ncol = 4, byrow = T),
                           rep(1, 16),
                           rep(c(seq(from = 1.24/2, to = 1.24,
                                     length.out = 5)[-5],
                                 seq(from = 1.24, to = 2*1.24,
                                     length.out = 5)[-1]), 2))
# Alternative adjusted simulations
adjusted.1.scen.0 <- cbind(rep("adjusted", 16),
                           rep(c(16, 32), each = 8),
                           matrix(rep(0, 3), nrow = 16, ncol = 3, byrow = T),
                           matrix(c(0, -1.24, -1.24, -1.24), nrow = 16,
                                  ncol = 4, byrow = T),
                           rep(1, 16),
                           rep(c(seq(from = 1.24/2, to = 1.24,
                                     length.out = 5)[-5],
                                 seq(from = 1.24, to = 2*1.24,
                                     length.out = 5)[-1]), 2))
# Block simulations
block.scen.0 <- cbind(rep("block", 32),
                      rep(c(16, 32), each = 16),
                      matrix(rep(0, 3), nrow = 32, ncol = 3, byrow = T),
                      matrix(rep(0, 4), nrow = 32, ncol = 4, byrow = T),
                      rep(rep(c(2, 4), each = 8), 2),
                      rep(rep(c(seq(from = 1.24/2, to = 1.24,
                                    length.out = 5)[-5],
                                seq(from = 1.24, to = 2*1.24,
                                    length.out = 5)[-1]), 2), 2))
# All delta variation simulations under the global alt.
delta.var <- rbind(unblinded.scen.0, adjusted.0.scen.0, adjusted.1.scen.0,
                   block.scen.0)
if (!load_intermediate) {
  # Loop to find result for each scenario and save to file
  for (i in 1:nrow(delta.var)){
    results.i <- ssre.co(D = 4, n.pilot = as.numeric(delta.var[i, 2]),
                         procedure = delta.var[i, 1],
                         sequences = rbind(c(0, 1, 2, 3),
                                           c(1, 2, 3, 0),
                                           c(2, 3, 0, 1),
                                           c(3, 0, 1, 2)),
                         n.inflation = FALSE, alpha = 0.05, beta = 0.2,
                         delta = as.numeric(delta.var[i, 11]),
                         tau = -rep(as.numeric(delta.var[i, 11]), 3),
                         adjustment = as.numeric(delta.var[i, 6:9]),
                         sigma.e = sqrt(6.51), sigma.b = sqrt(10.12),
                         mu.0 = 10.65, pi = c(-0.77, -0.96, -0.55), n.max = 1000,
                         block.size = as.numeric(delta.var[i, 10]),
                         var.pi = FALSE, sigma.pi = 1, pos.eff = FALSE,
                         parallel = TRUE, cpus = 7, replicates = 100000,
                         seed = 372 + i)
    write.csv(results.i$results, paste("Example1deltaalt", i, ".csv", sep = ""))
  }
  
  ##############################################################################
  # Example 1: Analysis of delta variation under global alt. simulations (Fig  #
  # 6 and Sup Figure 6)                                                        #
  ##############################################################################
  
  # Create column that describes the estimator
  delta.scenarios <- cbind(c(rep("Unblinded", 16), rep("Null Adjusted", 16),
                             rep("Alt. Adjusted", 16),
                             rep(c(rep("Block with n_B = 2", 8),
                                   rep("Block with n_B = 4", 8)), 2)),
                           delta.var)
  # Switch the naming convention in the column corresponding to n_int
  for (i in 1:nrow(delta.scenarios)){
    if (delta.scenarios[i, 3] == "16"){
      delta.scenarios[i,3]  <- "n_int = 16"
    } else if (delta.scenarios[i, 3] == "32"){
      delta.scenarios[i, 3] <- "n_int = 32"
    }
  }
  # Create new, more complete data.frame for plotting
  full.delta.scenarios <- matrix(0, nrow = nrow(delta.scenarios), ncol = 7)
  for (i in 1:nrow(delta.scenarios)){
    delta.scenario.results       <- read.csv(paste("Example1deltaalt", i, ".csv",
                                                   sep = ""))
    full.delta.scenarios[i, 1:3] <- delta.scenarios[i, c(1, 3, 12)]
    full.delta.scenarios[i, 4]   <- mean(delta.scenario.results[, 2])
    full.delta.scenarios[i, 5:7] <- quantile(delta.scenario.results[, 6],
                                             c(0.25, 0.5, 0.75))
    print(i)
  }
  full.delta.scenarios    <- as.data.frame(full.delta.scenarios)
  full.delta.scenarios$V1 <- factor(full.delta.scenarios$V1,
                                    levels = c("Unblinded", "Null Adjusted",
                                               "Alt. Adjusted",
                                               "Block with n_B = 2",
                                               "Block with n_B = 4"))
  full.delta.scenarios$V2 <- factor(full.delta.scenarios$V2,
                                    levels = c("n_int = 16", "n_int = 32"))
  full.delta.scenarios$V3 <- -as.numeric(as.character(full.delta.scenarios$V3))
  full.delta.scenarios$V4 <- as.numeric(as.character(full.delta.scenarios$V4))
  full.delta.scenarios$V5 <- as.numeric(as.character(full.delta.scenarios$V5))
  full.delta.scenarios$V6 <- as.numeric(as.character(full.delta.scenarios$V6))
  full.delta.scenarios$V7 <- as.numeric(as.character(full.delta.scenarios$V7))
  # Pull additional required section from base simulations
  section.from.base    <- subset(full.base.scenarios,
                                 V1 == "tau = (-1.24, -1.24, -1.24)'" &
                                   V5 == "No" &
                                   V4 %in% c("n_int = 16", "n_int = 32"))
  section.from.base    <- data.frame(V1 = section.from.base$V2,
                                     V2 = section.from.base$V4,
                                     V3 = rep(-1.24, nrow(section.from.base)),
                                     V4 = section.from.base$V14,
                                     V5 = section.from.base$V23,
                                     V6 = section.from.base$V22,
                                     V7 = section.from.base$V24)
  full.delta.scenarios <- rbind(full.delta.scenarios, section.from.base)
  full.delta.scenarios$V4 <- as.numeric(as.character(full.delta.scenarios$V4))
  full.delta.scenarios$V5 <- as.numeric(as.character(full.delta.scenarios$V5))
  full.delta.scenarios$V6 <- as.numeric(as.character(full.delta.scenarios$V6))
  full.delta.scenarios$V7 <- as.numeric(as.character(full.delta.scenarios$V7))
  # Store intermediate results so full replication not required for checking
  write.csv(full.delta.scenarios,
            "intermediate_results/Example_1_average_results_delta_alt_scenarios.csv")
} else {
  # The following 2 lines allow for jumping immediately to plotting
  full.delta.scenarios <-
    read.csv("intermediate_results/Example_1_average_results_delta_alt_scenarios.csv",
             header = TRUE)
}
# Create Figure 6 and Sup Figure 6 and save
(p <- ggplot(full.delta.scenarios,
            aes(V3, V4)) + geom_point() + facet_grid(V1~V2) +
  xlab(expression(delta)) + ylab(expression(Power)) +
  geom_hline(yintercept = 0.8, linetype = "dotted", size = 0.4) +
  theme(axis.text.x = element_text(size = 8),
        axis.text.y = element_text(size = 8),
        strip.text.x = element_text(size = 8),
        strip.text.y = element_text(size = 8),
        axis.title = element_text(size = 9),
        legend.title = element_text(size = 9),
        legend.text = element_text(size = 8)) + ylim(0.75, 1))
ggsave("Figure6.pdf", device = "pdf", width = 7, height = 9,
       units = "in")
(p <- ggplot(data = full.delta.scenarios, aes(V3, V6)) + geom_point() +
  geom_errorbar(aes(ymin = V5, ymax = V7), width = 0.05) +
  facet_grid(V1~V2) + xlab(expression(delta)) +
  ylab(expression(hat(italic(N)))) +
  theme(axis.text.x = element_text(size = 8),
        axis.text.y = element_text(size = 8),
        strip.text.x = element_text(size = 8),
        strip.text.y = element_text(size = 8),
        axis.title = element_text(size = 9),
        legend.title = element_text(size = 9),
        legend.text = element_text(size = 8)))
ggsave("SupFigure6.pdf", device = "pdf", width = 7, height = 9,
       units = "in")

################################################################################
# Example 1: Period effect simulations                                         #
################################################################################

# Unblinded simulations
unblinded.scen <- cbind(rep("unblinded", 6),
                        rep(1, 6),
                        matrix(rep(0, 4), nrow = 6, ncol = 4, byrow = T),
                        sqrt(c(0.01, 0.05, 0.1, 0.5, 1, 5)))
# Null adjusted simulations
adjusted.0.scen <- cbind(rep("adjusted", 6),
                         rep(1, 6),
                         matrix(rep(0, 4), nrow = 6, ncol = 4, byrow = T),
                         sqrt(c(0.01, 0.05, 0.1, 0.5, 1, 5)))
# Alternative adjusted simulations
adjusted.1.scen <- cbind(rep("adjusted", 6),
                         rep(1, 6),
                         matrix(c(0, -1.24, -1.24, -1.24), nrow = 6, ncol = 4,
                                byrow = T),
                         sqrt(c(0.01, 0.05, 0.1, 0.5, 1, 5)))
# Block simulations
block.scen <- cbind(rep("block", 12),
                    c(rep(2, 6), rep(4, 6)),
                    matrix(c(0, 0, 0, 0), nrow = 12, ncol = 4, byrow = T),
                    sqrt(rep(c(0.01, 0.05, 0.1, 0.5, 1, 5), 2)))
# All period effect simulations
period.scenarios <- rbind(unblinded.scen, adjusted.0.scen, adjusted.1.scen,
                          block.scen)
if (!load_intermediate) {
  # Loop to find result for each scenario
  for (i in 1:nrow(period.scenarios)){
    results.i <- ssre.co(D = 4, n.pilot = 16,
                         procedure = period.scenarios[i, 1],
                         n.inflation = FALSE,
                         sequences = rbind(c(0, 1, 2, 3),
                                           c(1, 2, 3, 0),
                                           c(2, 3, 0, 1),
                                           c(3, 0, 1, 2)),
                         complete.block = TRUE,
                         alpha = 0.05, beta = 0.2,
                         delta = 1.24, tau = rep(0, 3),
                         adjustment = as.numeric(period.scenarios[i, 3:6]),
                         sigma.e = sqrt(6.51), sigma.b = sqrt(10.12),
                         mu.0 = 10.65, pi = c(-0.77, -0.96, -0.55),
                         n.max = 1000,
                         block.size = as.numeric(period.scenarios[i, 2]),
                         var.pi = TRUE,
                         sigma.pi = as.numeric(period.scenarios[i, 7]),
                         pos.eff = FALSE, parallel = TRUE, cpus = 7,
                         replicates = 100000, seed = 452 + i)
    write.csv(results.i$results, paste("Example1periodscenario", i, ".csv",
                                       sep = ""))
  }
  
  ##############################################################################
  # Example 1: Analysis of period effect simulations (Sup Figures 7 and 8)     #
  ##############################################################################
  
  # Create column that describes the estimator
  period.scenarios <- cbind(c(rep("Unblinded", 6), rep("Null Adjusted", 6),
                              rep("Alt. Adjusted", 6),
                              rep("Block with n_B = 2", 6),
                              rep("Block with n_B = 4", 6)),
                            period.scenarios)
  # Create new, more complete data.frame for plotting
  full.period.scenarios <- matrix(0, nrow = nrow(period.scenarios), ncol = 17)
  for (i in 1:nrow(period.scenarios)){
    period.scenario.results        <- read.csv(paste("Example1periodscenario",
                                                     i, ".csv", sep = ""))
    period.scenario.results[, 7]   <- as.numeric(as.character(
      period.scenario.results[, 7]))^2
    full.period.scenarios[i, 1:8]  <- period.scenarios[i, ]
    full.period.scenarios[i, 9:13] <- colMeans(
      period.scenario.results[, -c(1, 7, 8)])
    full.period.scenarios[i, 14]   <- quantile(period.scenario.results[, 7],
                                               0.5)
    full.period.scenarios[i, 15]   <- sqrt(mean(
      period.scenario.results[, 5])*
        (1 - mean(
          period.scenario.results[, 5])))/
      sqrt(100000)
    full.period.scenarios[i, 16]   <- quantile(period.scenario.results[, 7],
                                               0.25)
    full.period.scenarios[i, 17]   <- quantile(period.scenario.results[, 7],
                                               0.75)
    print(i)
  }
  full.period.scenarios     <- as.data.frame(full.period.scenarios)
  full.period.scenarios$V8  <- 
    as.numeric(as.character(full.period.scenarios$V8))
  full.period.scenarios$V18 <- full.period.scenarios$V8^2
  full.period.scenarios$V1  <- factor(full.period.scenarios$V1,
                                      levels = c("Unblinded", "Null Adjusted",
                                                 "Alt. Adjusted",
                                                 "Block with n_B = 2",
                                                 "Block with n_B = 4"))
  full.period.scenarios$V12 <- 
    as.numeric(as.character(full.period.scenarios$V12))
  full.period.scenarios$V14 <- 
    as.numeric(as.character(full.period.scenarios$V14))
  full.period.scenarios$V15 <- 
    as.numeric(as.character(full.period.scenarios$V15))
  full.period.scenarios$V16 <- 
    as.numeric(as.character(full.period.scenarios$V16))
  full.period.scenarios$V17 <- 
    as.numeric(as.character(full.period.scenarios$V17))
  # Store intermediate results so full replication not required for checking
  write.csv(full.period.scenarios,
            "intermediate_results/Example_1_average_results_period_scenarios.csv")
} else {
  # The following 2 lines allow for jumping immediately to plotting
  full.period.scenarios <-
    read.csv("intermediate_results/Example_1_average_results_period_scenarios.csv",
             header = TRUE)
}
# Create Sup Figures 7 and 8 and save
(p <- ggplot(full.period.scenarios, aes(V18, V14)) + facet_grid(.~V1) +
  geom_point(shape = 20) + geom_errorbar(aes(ymin = V16, ymax = V17,
                                             width = 0.2)) +
  scale_x_log10(breaks = c(0.01, 0.1, 1, 10)) +
  xlab(expression(sigma[pi]^2)) + ylab(expression(hat(sigma)[e]^2)) +
  ylim(4, 8) + geom_hline(yintercept = 6.51, linetype = "dotted") +
  theme(axis.text.x = element_text(size = 8),
        axis.text.y = element_text(size = 8),
        strip.text.x = element_text(size = 8),
        axis.title = element_text(size = 9),
        legend.title = element_text(size = 9),
        legend.text = element_text(size = 8)))
ggsave("SupFigure7.pdf", device = "pdf", width = 7, height = 2,
       units = "in")
(p <- ggplot(full.period.scenarios, aes(V18, V12)) + facet_grid(.~V1) +
  geom_point(shape = 20) + scale_x_log10(breaks = c(0.01, 0.1, 1, 10)) +
  xlab(expression(sigma[pi]^2)) + ylab("FWER") + ylim(0.0425, 0.0575) +
  geom_hline(yintercept = 0.05, linetype = "dotted") +
  theme(axis.text.x = element_text(size = 8),
        axis.text.y = element_text(size = 8),
        strip.text.x = element_text(size = 8),
        axis.title = element_text(size = 9),
        legend.title = element_text(size = 9),
        legend.text = element_text(size = 8)))
ggsave("SupFigure8.pdf", device = "pdf", width = 7, height = 2,
       units = "in")

################################################################################
# Example 1: sigma_b variation simulations                                     #
################################################################################

# Unblinded simulations
unblinded.scen.0 <- cbind(rep("unblinded", 16),
                          rep(c(16, 32), each = 8),
                          matrix(rep(0, 3), nrow = 16, ncol = 3, byrow = T),
                          matrix(rep(0, 4), nrow = 16, ncol = 4, byrow = T),
                          rep(1, 16),
                          rep(c(seq(from = sqrt(10.12)/2, to = sqrt(10.12),
                                    length.out = 5)[-5],
                                seq(from = sqrt(10.12), to = 2*sqrt(10.12),
                                    length.out = 5)[-1]), 2))
unblinded.scen.3 <- cbind(rep("unblinded", 16),
                          rep(c(16, 32), each = 8),
                          matrix(rep(-1.24, 3), nrow = 16, ncol = 3, byrow = T),
                          matrix(rep(0, 4), nrow = 16, ncol = 4, byrow = T),
                          rep(1, 16),
                          rep(c(seq(from = sqrt(10.12)/2, to = sqrt(10.12),
                                    length.out = 5)[-5],
                                seq(from = sqrt(10.12), to = 2*sqrt(10.12),
                                    length.out = 5)[-1]), 2))
# Null adjusted simulations
adjusted.0.scen.0 <- cbind(rep("adjusted", 16),
                           rep(c(16, 32), each = 8),
                           matrix(rep(0, 3), nrow = 16, ncol = 3, byrow = T),
                           matrix(rep(0, 4), nrow = 16, ncol = 4, byrow = T),
                           rep(1, 16),
                           rep(c(seq(from = sqrt(10.12)/2, to = sqrt(10.12),
                                     length.out = 5)[-5],
                                 seq(from = sqrt(10.12), to = 2*sqrt(10.12),
                                     length.out = 5)[-1]), 2))
adjusted.0.scen.3 <- cbind(rep("adjusted", 16),
                           rep(c(16, 32), each = 8),
                           matrix(rep(-1.24, 3), nrow = 16, ncol = 3,
                                  byrow = T),
                           matrix(rep(0, 4), nrow = 16, ncol = 4, byrow = T),
                           rep(1, 16),
                           rep(c(seq(from = sqrt(10.12)/2, to = sqrt(10.12),
                                     length.out = 5)[-5],
                                 seq(from = sqrt(10.12), to = 2*sqrt(10.12),
                                     length.out = 5)[-1]), 2))
# Alternative adjusted simulations
adjusted.1.scen.0 <- cbind(rep("adjusted", 16),
                           rep(c(16, 32), each = 8),
                           matrix(rep(0, 3), nrow = 16, ncol = 3, byrow = T),
                           matrix(c(0, -1.24, -1.24, -1.24), nrow = 16,
                                  ncol = 4, byrow = T),
                           rep(1, 16),
                           rep(c(seq(from = sqrt(10.12)/2, to = sqrt(10.12),
                                     length.out = 5)[-5],
                                 seq(from = sqrt(10.12), to = 2*sqrt(10.12),
                                     length.out = 5)[-1]), 2))
adjusted.1.scen.3 <- cbind(rep("adjusted", 16),
                           rep(c(16, 32), each = 8),
                           matrix(rep(-1.24, 3), nrow = 16, ncol = 3,
                                  byrow = T),
                           matrix(c(0, -1.24, -1.24, -1.24), nrow = 16,
                                  ncol = 4, byrow = T),
                           rep(1, 16),
                           rep(c(seq(from = sqrt(10.12)/2, to = sqrt(10.12),
                                     length.out = 5)[-5],
                                 seq(from = sqrt(10.12), to = 2*sqrt(10.12),
                                     length.out = 5)[-1]), 2))
# Block simulations
block.scen.0 <- cbind(rep("block", 32),
                      rep(c(16, 32), each = 16),
                      matrix(rep(0, 3), nrow = 32, ncol = 3, byrow = T),
                      matrix(rep(0, 4), nrow = 32, ncol = 4, byrow = T),
                      rep(rep(c(2, 4), each = 8), 2),
                      rep(rep(c(seq(from = sqrt(10.12)/2, to = sqrt(10.12),
                                    length.out = 5)[-5],
                                seq(from = sqrt(10.12), to = 2*sqrt(10.12),
                                    length.out = 5)[-1]), 2), 2))
block.scen.3 <- cbind(rep("block", 32),
                      rep(c(16, 32), each = 16),
                      matrix(rep(-1.24, 3), nrow = 32, ncol = 3, byrow = T),
                      matrix(rep(0, 4), nrow = 32, ncol = 4, byrow = T),
                      rep(rep(c(2, 4), each = 8), 2),
                      rep(rep(c(seq(from = sqrt(10.12)/2, to = sqrt(10.12),
                                    length.out = 5)[-5],
                                seq(from = sqrt(10.12), to = 2*sqrt(10.12),
                                    length.out = 5)[-1]), 2), 2))
# All sigma_b simulations
sigma.b.var <- rbind(unblinded.scen.0, unblinded.scen.3, adjusted.0.scen.0,
                     adjusted.0.scen.3, adjusted.1.scen.0, adjusted.1.scen.3,
                     block.scen.0, block.scen.3)
if (!load_intermediate) {
  # Loop to find result for each scenario and save to file
  for (i in 1:nrow(sigma.b.var)){
    results.i <- ssre.co(D = 4, n.pilot = as.numeric(sigma.b.var[i, 2]),
                         procedure = sigma.b.var[i, 1],
                         sequences = rbind(c(0, 1, 2, 3),
                                           c(1, 2, 3, 0),
                                           c(2, 3, 0, 1),
                                           c(3, 0, 1, 2)),
                         n.inflation = FALSE, alpha = 0.05, beta = 0.2,
                         delta = 1.24, tau = as.numeric(sigma.b.var[i, 3:5]),
                         adjustment = as.numeric(sigma.b.var[i, 6:9]),
                         sigma.e = sqrt(6.51),
                         sigma.b = as.numeric(sigma.b.var[i, 11]),
                         mu.0 = 10.65, pi = c(-0.77, -0.96, -0.55), n.max = 1000,
                         block.size = as.numeric(sigma.b.var[i, 10]),
                         var.pi = FALSE, sigma.pi = 1, pos.eff = FALSE,
                         parallel = TRUE, cpus = 7, replicates = 100000,
                         seed = 482 + i)
    write.csv(results.i$results, paste("Example1sigmab", i, ".csv", sep = ""))
  }
  
  ##############################################################################
  # Example 1: Analysis of sigma_b variation simulations (Sup Figures 3 and 4) #
  ##############################################################################
  
  sigma.b.scenarios <- cbind(c(rep("Unblinded", 32), rep("Null Adjusted", 32),
                               rep("Alt. Adjusted", 32),
                               rep(c(rep("Block with n_B = 2", 8),
                                     rep("Block with n_B = 4", 8)), 4)),
                             sigma.b.var)
  # Create vector that describes the treatment effects for each scenario
  tr.eff <- numeric(nrow(sigma.b.scenarios))
  for (i in 1:nrow(sigma.b.scenarios)){
    tr.eff[i] <- paste("tau = (", sigma.b.scenarios[i, 4], ", ",
                       sigma.b.scenarios[i, 5], ", ", sigma.b.scenarios[i, 6],
                       ")'", sep = "")
  }
  # Switch the naming convention in the column corresponding to n_int
  for (i in 1:nrow(sigma.b.scenarios)){
    if (sigma.b.scenarios[i, 3] == "16"){
      sigma.b.scenarios[i,3]  <- "n_int = 16"
    } else if (sigma.b.scenarios[i, 3] == "32"){
      sigma.b.scenarios[i, 3] <- "n_int = 32"
    }
  }
  # Create new, more complete data.frame for plotting
  sigma.b.scenarios      <- cbind(tr.eff, sigma.b.scenarios)
  full.sigma.b.scenarios <- matrix(0, nrow = nrow(sigma.b.scenarios),
                                   ncol = 6)
  for (i in 1:nrow(sigma.b.scenarios)){
    sigma.b.scenario.results       <- read.csv(paste("Example1sigmab", i,
                                                     ".csv", sep = ""))
    full.sigma.b.scenarios[i, 1:3] <- sigma.b.scenarios[i, c(1, 2, 4)]
    full.sigma.b.scenarios[i, 4]   <- as.numeric(sigma.b.scenarios[i, 13])^2
    full.sigma.b.scenarios[i, 5:6] <- colMeans(sigma.b.scenario.results[,
                                                                        c(2,
                                                                          5)])
    print(i)
  }
  full.sigma.b.scenarios    <- as.data.frame(full.sigma.b.scenarios)
  full.sigma.b.scenarios$V1 <- factor(full.sigma.b.scenarios$V1,
                                      levels =
                                        c("tau = (0, 0, 0)'",
                                          "tau = (-1.24, -1.24, -1.24)'"))
  full.sigma.b.scenarios$V2 <- factor(full.sigma.b.scenarios$V2,
                                      levels = c("Unblinded", "Null Adjusted",
                                                 "Alt. Adjusted",
                                                 "Block with n_B = 2",
                                                 "Block with n_B = 4"))
  full.sigma.b.scenarios$V3 <- factor(full.sigma.b.scenarios$V3,
                                      levels = c("n_int = 16", "n_int = 32"))
  full.sigma.b.scenarios$V4 <- 
    as.numeric(as.character(full.sigma.b.scenarios$V4))
  full.sigma.b.scenarios$V5 <- 
    as.numeric(as.character(full.sigma.b.scenarios$V5))
  full.sigma.b.scenarios$V6 <- 
    as.numeric(as.character(full.sigma.b.scenarios$V6))
  # Pull additional required section from base simulations
  section.from.base      <- subset(full.base.scenarios,
                                   V1 %in% c("tau = (0, 0, 0)'",
                                             "tau = (-1.24, -1.24, -1.24)'") &
                                     V5 == "No" &
                                     V4 %in% c("n_int = 16", "n_int = 32"))
  section.from.base      <- data.frame(V1 = section.from.base$V1,
                                       V2 = section.from.base$V2,
                                       V3 = section.from.base$V4,
                                       V4 = rep(10.12, nrow(section.from.base)),
                                       V5 = section.from.base$V14,
                                       V6 = section.from.base$V17)
  full.sigma.b.scenarios <- rbind(full.sigma.b.scenarios, section.from.base)
  full.sigma.b.scenarios$V5 <- 
    as.numeric(as.character(full.sigma.b.scenarios$V5))
  full.sigma.b.scenarios$V6 <- 
    as.numeric(as.character(full.sigma.b.scenarios$V6))
  # Store intermediate results so full replication not required for checking
  write.csv(full.sigma.b.scenarios, "Example_1_average_results_sigma_b_scenarios.csv")
} else {
  # The following 2 lines allow for jumping immediately to plotting
  full.sigma.b.scenarios <-
    read.csv("intermediate_results/Example_1_average_results_sigma_b_scenarios.csv",
             header = TRUE)
}
# Create Sup Figures 3 and 4 and save
(p <- ggplot(subset(full.sigma.b.scenarios, V1 == "tau = (0, 0, 0)'"),
            aes(V4, V6)) + geom_point() + facet_grid(V2~V3) +
  scale_x_continuous(breaks = c(0, 5, 10, 15, 20, 25, 30, 35, 40, 45)) +
  xlab(expression(sigma[b]^2)) + ylab(expression(FWER)) +
  geom_hline(yintercept = 0.05, linetype = "dotted", size = 0.3) +
  theme(axis.text.x = element_text(size = 8),
        axis.text.y = element_text(size = 8),
        strip.text.x = element_text(size = 8),
        strip.text.y = element_text(size = 8),
        axis.title = element_text(size = 9),
        legend.title = element_text(size = 9),
        legend.text = element_text(size = 8)) + ylim(0.048, 0.054))
ggsave("SupFigure3.pdf", device = "pdf", width = 7, height = 9,
       units = "in")
(p <- ggplot(subset(full.sigma.b.scenarios, V1 != "tau = (0, 0, 0)'"),
            aes(V4, V5)) + geom_point() + facet_grid(V2~V3) +
  scale_x_continuous(breaks = c(0, 5, 10, 15, 20, 25, 30, 35, 40, 45)) +
  xlab(expression(sigma[b]^2)) + ylab(expression(Power)) +
  geom_hline(yintercept = 0.80, linetype = "dotted", size = 0.3) +
  theme(axis.text.x = element_text(size = 8),
        axis.text.y = element_text(size = 8),
        strip.text.x = element_text(size = 8),
        strip.text.y = element_text(size = 8),
        axis.title = element_text(size = 9),
        legend.title = element_text(size = 9),
        legend.text = element_text(size = 8)) + ylim(0.75, 0.85))
ggsave("SupFigure4.pdf", device = "pdf", width = 7, height = 9,
       units = "in")
