# Supplementary material for: Blinded and unblinded sample size reestimation in crossover trials balanced for period
Source: Biom J. 2018 Aug 3;60(5):917–33. doi: 10.1002/bimj.201700092 (PMC6175184; doi:10.1002/bimj.201700092)
Supplement: Supplementary file 2 — Supporting Information [file BIMJ-60-917-s002.zip › Code_and_Data - v3/Example_2.R]

################################################################################
# Code:   Example_2.R                                                          #
# Author: Michael J. Grayling (mjg211@cam.ac.uk)                               #
################################################################################

# Load required packages and code
library(ggplot2)
library(lme4)
library(snowfall)
library(tibble)
library(dplyr)
source("ssre.co.R")

# Set working directory to Code_and_Data folder
# setwd(".../Code_and_Data")
# The following flag determines whether to re-execute the simulation study, or
# to make use of the intermediate results
load_intermediate <- TRUE

################################################################################
# Example 2: Base simulations (includes inflation factor simulations)          #
################################################################################

# Unblinded simulations
unblinded.scen.0 <- cbind(rep("unblinded", 1),
                          c(18),
                          rep(FALSE, 1),
                          matrix(rep(0, 2), nrow = 1, ncol = 2, byrow = T),
                          matrix(rep(0, 3), nrow = 1, ncol = 3, byrow = T),
                          rep(1, 1))
unblinded.scen.1 <- cbind(rep("unblinded", 1),
                          c(18),
                          rep(FALSE, 1),
                          matrix(c(0.20, 0), nrow = 1, ncol = 2, byrow = T),
                          matrix(rep(0, 3), nrow = 1, ncol = 3, byrow = T),
                          rep(1, 1))
unblinded.scen.2 <- cbind(rep("unblinded", 2),
                          rep(c(18), 2),
                          c(rep(FALSE, 1), rep(TRUE, 1)),
                          matrix(c(0.2, 0.2), nrow = 2, ncol = 2, byrow = T),
                          matrix(rep(0, 3), nrow = 2, ncol = 3, byrow = T),
                          rep(1, 2))
unblinded.scen.O <- cbind(rep("unblinded", 1),
                          c(18),
                          rep(FALSE, 1),
                          matrix(c(0.50, 0.52), nrow = 1, ncol = 2,
                                 byrow = T),
                          matrix(rep(0, 3), nrow = 1, ncol = 3, byrow = T),
                          rep(1, 1))
# Null adjusted simulations
adjusted.0.scen.0 <- cbind(rep("adjusted", 1),
                           c(18),
                           rep(FALSE, 1),
                           matrix(rep(0, 2), nrow = 1, ncol = 2, byrow = T),
                           matrix(rep(0, 3), nrow = 1, ncol = 3, byrow = T),
                           rep(1, 1))
adjusted.0.scen.1 <- cbind(rep("adjusted", 1),
                           c(18),
                           rep(FALSE, 1),
                           matrix(c(0.2, 0), nrow = 1, ncol = 2, byrow = T),
                           matrix(rep(0, 3), nrow = 1, ncol = 3, byrow = T),
                           rep(1, 1))
adjusted.0.scen.2 <- cbind(rep("adjusted", 2),
                           rep(c(18), 2),
                           c(rep(FALSE, 1), rep(TRUE, 1)),
                           matrix(c(0.2, 0.2), nrow = 2, ncol = 2, byrow = T),
                           matrix(rep(0, 3), nrow = 2, ncol = 3, byrow = T),
                           rep(1, 2))
adjusted.0.scen.O <- cbind(rep("adjusted", 1),
                           c(18),
                           rep(FALSE, 1),
                           matrix(c(0.5, 0.52), nrow = 1, ncol = 2, byrow = T),
                           matrix(rep(0, 3), nrow = 1, ncol = 3, byrow = T),
                           rep(1, 1))
# Alternative adjusted simulations
adjusted.1.scen.0 <- cbind(rep("adjusted", 1),
                           c(18),
                           rep(FALSE, 1),
                           matrix(rep(0, 2), nrow = 1, ncol = 2, byrow = T),
                           matrix(c(0, 0.2, 0.2), nrow = 1, ncol = 3,
                                  byrow = T),
                           rep(1, 1))
adjusted.1.scen.1 <- cbind(rep("adjusted", 1),
                           c(18),
                           rep(FALSE, 1),
                           matrix(c(0.2, 0), nrow = 1, ncol = 2, byrow = T),
                           matrix(c(0, 0.2, 0.2), nrow = 1, ncol = 3,
                                  byrow = T),
                           rep(1, 1))
adjusted.1.scen.2 <- cbind(rep("adjusted", 2),
                           rep(c(18), 2),
                           c(rep(FALSE, 1), rep(TRUE, 1)),
                           matrix(c(0.2, 0.2), nrow = 2, ncol = 2, byrow = T),
                           matrix(c(0, 0.2, 0.2), nrow = 2, ncol = 3,
                                  byrow = T),
                           rep(1, 2))
adjusted.1.scen.O <- cbind(rep("adjusted", 1),
                           c(18),
                           rep(FALSE, 1),
                           matrix(c(0.5, 0.52), nrow = 1, ncol = 2, byrow = T),
                           matrix(c(0, 0.2, 0.2), nrow = 1, ncol = 3,
                                  byrow = T),
                           rep(1, 1))
# Block simulations
block.scen.0 <- cbind(rep("block", 1),
                      c(18),
                      rep(FALSE, 1),
                      matrix(rep(0, 2), nrow = 1, ncol = 2, byrow = T),
                      matrix(rep(0, 3), nrow = 1, ncol = 3, byrow = T),
                      c(3))
block.scen.1 <- cbind(rep("block", 1),
                      c(18),
                      rep(FALSE, 1),
                      matrix(c(0.2, 0), nrow = 1, ncol = 2, byrow = T),
                      matrix(rep(0, 3), nrow = 1, ncol = 3, byrow = T),
                      c(3))
block.scen.2 <- cbind(rep("block", 2),
                      rep(c(18), 2),
                      c(rep(FALSE, 1), rep(TRUE, 1)),
                      matrix(c(0.2, 0.2), nrow = 2, ncol = 2, byrow = T),
                      matrix(rep(0, 3), nrow = 2, ncol = 3, byrow = T),
                      rep(c(3), 2))
block.scen.O <- cbind(rep("block", 1),
                      c(18),
                      rep(FALSE, 1),
                      matrix(c(0.5, 0.52), nrow = 1, ncol = 2, byrow = T),
                      matrix(rep(0, 3), nrow = 1, ncol = 3, byrow = T),
                      c(3))
# All base simulations
base <- rbind(unblinded.scen.0, unblinded.scen.1, unblinded.scen.2,
              unblinded.scen.O, adjusted.0.scen.0,
              adjusted.0.scen.1, adjusted.0.scen.2,
              adjusted.0.scen.O, adjusted.1.scen.0, adjusted.1.scen.1,
              adjusted.1.scen.2, adjusted.1.scen.O,
              block.scen.0, block.scen.1, block.scen.2,
              block.scen.O)
if (!load_intermediate) {
  # Loop to find result for each scenario and save to file
  for (i in 1:nrow(base)){
    results.i <- ssre.co(D = 3, n.pilot = as.numeric(base[i, 2]),
                         procedure = base[i, 1],
                         sequences = rbind(c(0, 1),
                                           c(1, 0),
                                           c(0, 2),
                                           c(2, 0),
                                           c(1, 2),
                                           c(2, 1)),
                         complete.block = FALSE,
                         n.inflation = as.logical(base[i, 3]),
                         alpha = 0.1, beta = 0.2,
                         delta = 0.20, tau = as.numeric(base[i, 4:5]),
                         adjustment = as.numeric(base[i, 6:8]),
                         sigma.e = 0.23, sigma.b = 0.70,
                         mu.0 = 1.51, pi = 0.03, n.max = 1000,
                         block.size = as.numeric(base[i, 9]),
                         var.pi = FALSE, sigma.pi = 1, pos.eff = TRUE,
                         parallel = TRUE, cpus = 7, replicates = 100000,
                         seed = i)
    write.csv(results.i$results, paste("Example2base", i, ".csv", sep = ""))
  }
  
  ##############################################################################
  # Example 2: Analysis of base scenarios (Sup Figures 9-11)                   #
  ##############################################################################
  
  # Create column that describes the estimator
  base.scenarios <- cbind(c(rep("Unblinded", 5), rep("Null Adjusted", 5),
                            rep("Alt. Adjusted", 5),
                            rep("Block with n_B = 3", 5)),
                          base)
  # Create vector that describes the treatment effects for each scenario
  tr.eff <- numeric(nrow(base.scenarios))
  for (i in 1:nrow(base.scenarios)){
    tr.eff[i] <- paste("tau = (", base.scenarios[i, 5], ", ",
                       base.scenarios[i, 6], ")'",
                       sep = "")
  }
  # Switch the column corresponding to the use of the inflation factor to Yes/No
  for (i in 1:nrow(base.scenarios)){
    if (base.scenarios[i, 4] == "FALSE"){
      base.scenarios[i, 4] <- "No"
    } else if (base.scenarios[i, 4] == "TRUE"){
      base.scenarios[i, 4] <- "Yes"
    }
  }
  # Create new, more complete data.frame for plotting
  base.scenarios      <- cbind(tr.eff, base.scenarios)
  full.base.scenarios <- matrix(0, nrow = nrow(base.scenarios),
                                ncol = 23)
  for (i in 1:nrow(base.scenarios)){
    base.scenario.results         <- read.csv(paste("Example2base", i, ".csv",
                                                    sep = ""))
    base.scenario.results[, 6]    <- as.numeric(as.character(
      base.scenario.results[, 6]))^2
    base.scenario.results[, 7]    <- as.numeric(as.character(
      base.scenario.results[, 7]))^2
    full.base.scenarios[i, 1:11]  <- base.scenarios[i, ]
    full.base.scenarios[i, 12:14] <- colMeans(base.scenario.results[, 2:4])
    full.base.scenarios[i, 15]    <- quantile(base.scenario.results[, 5], 0.5)
    full.base.scenarios[i, 16]    <- quantile(base.scenario.results[, 5], 0.25)
    full.base.scenarios[i, 17]    <- quantile(base.scenario.results[, 5], 0.75)
    full.base.scenarios[i, 18]    <- quantile(base.scenario.results[, 6], 0.5)
    full.base.scenarios[i, 19]    <- quantile(base.scenario.results[, 6], 0.25)
    full.base.scenarios[i, 20]    <- quantile(base.scenario.results[, 6], 0.75)
    full.base.scenarios[i, 21]    <- quantile(base.scenario.results[, 7], 0.5)
    full.base.scenarios[i, 22]    <- quantile(base.scenario.results[, 7], 0.25)
    full.base.scenarios[i, 23]    <- quantile(base.scenario.results[, 7], 0.75)
    print(i)
  }
  full.base.scenarios     <- as.data.frame(full.base.scenarios)
  full.base.scenarios$V1  <- factor(full.base.scenarios$V1,
                                    levels = unique(full.base.scenarios$V1))
  full.base.scenarios$V2  <- factor(full.base.scenarios$V2,
                                    levels = c("Unblinded", "Null Adjusted",
                                               "Alt. Adjusted",
                                               "Block with n_B = 3"))
  full.base.scenarios$V15 <- as.numeric(as.character(full.base.scenarios$V15))
  full.base.scenarios$V16 <- as.numeric(as.character(full.base.scenarios$V16))
  full.base.scenarios$V17 <- as.numeric(as.character(full.base.scenarios$V17))
  full.base.scenarios$V18 <- as.numeric(as.character(full.base.scenarios$V18))
  full.base.scenarios$V19 <- as.numeric(as.character(full.base.scenarios$V19))
  full.base.scenarios$V20 <- as.numeric(as.character(full.base.scenarios$V20))
  full.base.scenarios$V21 <- as.numeric(as.character(full.base.scenarios$V21))
  full.base.scenarios$V22 <- as.numeric(as.character(full.base.scenarios$V22))
  full.base.scenarios$V23 <- as.numeric(as.character(full.base.scenarios$V23))
  # Store intermediate results so full replication not required for checking
  write.csv(full.base.scenarios,
            "intermediate_results/Example_2_average_results_base_scenarios.csv")
} else {
  # The following 2 lines allow for jumping immediately to plotting
  full.base.scenarios <- 
    read.csv("intermediate_results/Example_2_average_results_base_scenarios.csv",
             header = TRUE)
}
full.base.scenarios$V1 <- factor(full.base.scenarios$V1,
                                 levels = c("tau = (0, 0)'",
                                            "tau = (0.2, 0)'",
                                            "tau = (0.2, 0.2)'",
                                            "tau = (0.5, 0.52)'"))
full.base.scenarios$V2 <- factor(full.base.scenarios$V2,
                                 levels = c("Unblinded",
                                            "Null Adjusted",
                                            "Alt. Adjusted",
                                            "Block with n_B = 3"))

# Create Sup Figures 9-11 and save
(p <- ggplot(subset(full.base.scenarios, V5 == "No"), aes(V2, V18)) +
  facet_grid(.~V1) + geom_point(size = 0.8) +
  geom_errorbar(aes(ymin = V19, ymax = V20), width = .25, size = 0.35,
                position = "dodge") +
  xlab("SSRE Procedure") + ylab(expression(hat(sigma)[e]^2)) +
  geom_hline(yintercept = 0.23^2, linetype = "dotted", size = 0.4) +
  theme(axis.text.x=element_text(size = 8, angle = 45, hjust = 1),
        axis.text.y=element_text(size = 8),
        strip.text.x = element_text(size = 8),
        strip.text.y = element_text(size = 8),
        axis.title = element_text(size = 9),
        legend.title = element_text(size = 9),
        legend.text = element_text(size = 8)))
ggsave("SupFigure9.pdf", device = "pdf", width = 7, height = 3,
       units = "in")
(p <- ggplot(subset(full.base.scenarios, V5 == "No"), aes(V2, V21)) +
  facet_grid(.~V1) + geom_point(size = 0.8) +
  geom_errorbar(aes(ymin = V22, ymax = V23), width = .25, size = 0.35,
                position = "dodge") +
  xlab("SSRE Procedure") + ylab(expression(hat(sigma)[b]^2)) +
  geom_hline(yintercept = 0.7^2, linetype = "dotted", size = 0.4) +
  theme(axis.text.x=element_text(size = 8, angle = 45, hjust = 1),
        axis.text.y=element_text(size = 8),
        strip.text.x = element_text(size = 8),
        strip.text.y = element_text(size = 8),
        axis.title = element_text(size = 9),
        legend.title = element_text(size = 9),
        legend.text = element_text(size = 8)) + ylim(0.2, 0.8))
ggsave("SupFigure10.pdf", device = "pdf", width = 7, height = 3,
       units = "in")
(p <- ggplot(subset(full.base.scenarios, V5 == "No"), aes(V2, V15)) +
  facet_grid(.~V1) + geom_point(size = 0.8) +
  geom_errorbar(aes(ymin = V16, ymax = V17), width = .25, size = 0.35,
                position = "dodge") +
  xlab("SSRE Procedure") + ylab(expression(hat(italic(N)))) +
  geom_hline(yintercept = 30, linetype = "dotted", size = 0.4) +
  theme(axis.text.x=element_text(size = 8, angle = 45, hjust = 1),
        axis.text.y=element_text(size = 8),
        strip.text.x = element_text(size = 8),
        strip.text.y = element_text(size = 8),
        axis.title = element_text(size = 9),
        legend.title = element_text(size = 9),
        legend.text = element_text(size = 8)))
ggsave("SupFigure11.pdf", device = "pdf", width = 7, height = 3, units = "in")

################################################################################
# Example 2: Analysis of base scenarios (Sup Table 1)                          #
################################################################################

# Process full.base.scenarios to be of the form in Sup Table 1
s.table.1.subset <- subset(full.base.scenarios, V1 != "tau = (0.5, 0.52)'")
global.null      <- subset(s.table.1.subset, V1 == "tau = (0, 0)'")
one.eff          <- subset(s.table.1.subset, V1 == "tau = (0.2, 0)'")
global.alt       <- subset(s.table.1.subset, V1 == "tau = (0.2, 0.2)'")
s.table.1        <- data.frame(Estimator = global.null$V2,
                               FWER = global.null$V14,
                               Power.one.eff = one.eff$V12,
                               Power.all.eff = subset(global.alt,
                                                      V5 == "No")$V12,
                               Power.all.eff.IF = subset(global.alt,
                                                         V5 == "Yes")$V12)

################################################################################
# Example 2: sigma_e variation simulations                                     #
################################################################################

# Unblinded simulations
unblinded.scen.0 <- cbind(rep("unblinded", 8),
                          rep(c(18), each = 8),
                          matrix(rep(0, 2), nrow = 8, ncol = 2, byrow = T),
                          matrix(rep(0, 3), nrow = 8, ncol = 3, byrow = T),
                          rep(1, 8),
                          rep(c(seq(from = 0.23/2, to = 0.23,
                                    length.out = 5)[-5],
                                seq(from = 0.23, to = 2*0.23,
                                    length.out = 5)[-1]), 1))
unblinded.scen.2 <- cbind(rep("unblinded", 8),
                          rep(c(18), each = 8),
                          matrix(rep(0.2, 2), nrow = 8, ncol = 2, byrow = T),
                          matrix(rep(0, 3), nrow = 8, ncol = 3, byrow = T),
                          rep(1, 8),
                          rep(c(seq(from = 0.23/2, to = 0.23,
                                    length.out = 5)[-5],
                                seq(from = 0.23, to = 2*0.23,
                                    length.out = 5)[-1]), 1))
# Null adjusted simulations
adjusted.0.scen.0 <- cbind(rep("adjusted", 8),
                           rep(c(18), each = 8),
                           matrix(rep(0, 2), nrow = 8, ncol = 2, byrow = T),
                           matrix(rep(0, 3), nrow = 8, ncol = 3, byrow = T),
                           rep(1, 8),
                           rep(c(seq(from = 0.23/2, to = 0.23,
                                     length.out = 5)[-5],
                                 seq(from = 0.23, to = 2*0.23,
                                     length.out = 5)[-1]), 1))
adjusted.0.scen.2 <- cbind(rep("adjusted", 8),
                           rep(c(18), each = 8),
                           matrix(rep(0.2, 2), nrow = 8, ncol = 2, byrow = T),
                           matrix(rep(0, 3), nrow = 8, ncol = 3, byrow = T),
                           rep(1, 8),
                           rep(c(seq(from = 0.23/2, to = 0.23,
                                     length.out = 5)[-5],
                                 seq(from = 0.23, to = 2*0.23,
                                     length.out = 5)[-1]), 1))
# Alternative adjusted simulations
adjusted.1.scen.0 <- cbind(rep("adjusted", 8),
                           rep(c(18), each = 8),
                           matrix(rep(0, 2), nrow = 8, ncol = 2, byrow = T),
                           matrix(c(0, 0.2, 0.2), nrow = 8, ncol = 3,
                                  byrow = T),
                           rep(1, 8),
                           rep(c(seq(from = 0.23/2, to = 0.23,
                                     length.out = 5)[-5],
                                 seq(from = 0.23, to = 2*0.23,
                                     length.out = 5)[-1]), 1))
adjusted.1.scen.2 <- cbind(rep("adjusted", 8),
                           rep(c(18), each = 8),
                           matrix(rep(0.2, 2), nrow = 8, ncol = 2, byrow = T),
                           matrix(c(0, 0.2, 0.2), nrow = 8, ncol = 3,
                                  byrow = T),
                           rep(1, 8),
                           rep(c(seq(from = 0.23/2, to = 0.23,
                                     length.out = 5)[-5],
                                 seq(from = 0.23, to = 2*0.23,
                                     length.out = 5)[-1]), 1))
# Block simulations
block.scen.0 <- cbind(rep("block", 8),
                      c(rep(18, 8)),
                      matrix(rep(0, 2), nrow = 8, ncol = 2, byrow = T),
                      matrix(rep(0, 3), nrow = 8, ncol = 3, byrow = T),
                      rep(c(3), each = 8),
                      rep(c(seq(from = 0.23/2, to = 0.23, length.out = 5)[-5],
                            seq(from = 0.23, to = 2*0.23,
                                length.out = 5)[-1]), 1))
block.scen.2 <- cbind(rep("block", 8),
                      rep(c(18), each = 8),
                      matrix(rep(0.2, 2), nrow = 8, ncol = 2, byrow = T),
                      matrix(rep(0, 3), nrow = 8, ncol = 3, byrow = T),
                      rep(c(3), each = 8),
                      rep(c(seq(from = 0.23/2, to = 0.23, length.out = 5)[-5],
                            seq(from = 0.23, to = 2*0.23,
                                length.out = 5)[-1]), 1))
# All sigma_e variation simulations
sigma.e.var <- rbind(unblinded.scen.0, unblinded.scen.2, adjusted.0.scen.0,
                     adjusted.0.scen.2, adjusted.1.scen.0, adjusted.1.scen.2,
                     block.scen.0, block.scen.2)
if (!load_intermediate) {
  # Loop to find result for each scenario and save to file
  for (i in 1:nrow(sigma.e.var)){
    st.time <- Sys.time()
    results.i <- ssre.co(D = 3, n.pilot = as.numeric(sigma.e.var[i, 2]),
                         procedure = sigma.e.var[i, 1],
                         sequences = rbind(c(0, 1),
                                           c(1, 0),
                                           c(0, 2),
                                           c(2, 0),
                                           c(1, 2),
                                           c(2, 1)),
                         complete.block = FALSE,
                         n.inflation = FALSE,
                         alpha = 0.1, beta = 0.2,
                         delta = 0.20, tau = as.numeric(sigma.e.var[i, 3:4]),
                         adjustment = as.numeric(sigma.e.var[i, 5:7]),
                         sigma.e = as.numeric(sigma.e.var[i, 9]),
                         sigma.b = 0.70,
                         mu.0 = 1.51, pi = 0.03, n.max = 1000,
                         block.size = as.numeric(sigma.e.var[i, 8]),
                         var.pi = FALSE, sigma.pi = 1, pos.eff = TRUE,
                         parallel = TRUE, cpus = 7, replicates = 100000,
                         seed = 20 + i)
    end.time <- Sys.time()
    write.csv(results.i$results, paste("Example2sigmae", i, ".csv", sep = ""))
  }
  
  ##############################################################################
  # Example 2: Analysis of sigma_e variation simulations (Sup Figures 12 and   #
  # 13)                                                                        #
  ##############################################################################
  
  # Create column that describes the estimator
  sigma.e.scenarios <- cbind(c(rep("Unblinded", 16), rep("Null Adjusted", 16),
                               rep("Alt. Adjusted", 16),
                               rep("Block with n_B = 3", 16)),
                             sigma.e.var)
  # Create vector that describes the treatment effects for each scenario
  tr.eff <- numeric(nrow(sigma.e.scenarios))
  for (i in 1:nrow(sigma.e.scenarios)){
    tr.eff[i] <- paste("tau = (", sigma.e.scenarios[i, 4], ", ",
                       sigma.e.scenarios[i, 5], ")'", sep = "")
  }
  # Create new, more complete data.frame for plotting
  sigma.e.scenarios      <- cbind(tr.eff, sigma.e.scenarios)
  full.sigma.e.scenarios <- matrix(0, nrow = nrow(sigma.e.scenarios), ncol = 5)
  for (i in 1:nrow(sigma.e.scenarios)){
    sigma.e.scenario.results       <- read.csv(paste("Example2sigmae", i,
                                                     ".csv", sep = ""))
    full.sigma.e.scenarios[i, 1:2] <- sigma.e.scenarios[i, c(1, 2)]
    full.sigma.e.scenarios[i, 3]   <- as.numeric(sigma.e.scenarios[i, 11])^2
    full.sigma.e.scenarios[i, 4:5] <- colMeans(sigma.e.scenario.results[,
                                                                        c(2,
                                                                          4)])
    print(i)
  }
  full.sigma.e.scenarios    <- as.data.frame(full.sigma.e.scenarios)
  full.sigma.e.scenarios$V1 <- factor(full.sigma.e.scenarios$V1,
                                      levels = c("tau = (0, 0)'",
                                                 "tau = (0.2, 0.2)'"))
  full.sigma.e.scenarios$V2 <- factor(full.sigma.e.scenarios$V2,
                                      levels = c("Unblinded", "Null Adjusted",
                                                 "Alt. Adjusted",
                                                 "Block with n_B = 3"))
  full.sigma.e.scenarios$V3 <- 
    as.numeric(as.character(full.sigma.e.scenarios$V3))
  full.sigma.e.scenarios$V4 <- 
    as.numeric(as.character(full.sigma.e.scenarios$V4))
  full.sigma.e.scenarios$V5 <- 
    as.numeric(as.character(full.sigma.e.scenarios$V5))
  # Pull additional required section from base simulations
  section.from.base      <- subset(full.base.scenarios,
                                   V1 %in% c("tau = (0, 0)'",
                                             "tau = (0.2, 0.2)'") &
                                     V5 == "No")
  section.from.base      <- data.frame(V1 = section.from.base$V1,
                                       V2 = section.from.base$V2,
                                       V3 = rep(0.23^2,
                                                nrow(section.from.base)),
                                       V4 = section.from.base$V12,
                                       V5 = section.from.base$V14)
  full.sigma.e.scenarios <- rbind(full.sigma.e.scenarios, section.from.base)
  # Store intermediate results so full replication not required for checking
  write.csv(full.sigma.e.scenarios,
            "intermediate_results/Example_2_average_results_sigma_e_scenarios.csv")
  
} else {
  full.sigma.e.scenarios <-
    read.csv("intermediate_results/Example_2_average_results_sigma_e_scenarios.csv",
             header = TRUE)
}
full.sigma.e.scenarios$V3 <- as.numeric(full.sigma.e.scenarios$V3)
full.sigma.e.scenarios$V4 <- as.numeric(full.sigma.e.scenarios$V4)
full.sigma.e.scenarios$V5 <- as.numeric(full.sigma.e.scenarios$V5)
# Create Sup Figures 12 and 13
(p <- ggplot(subset(full.sigma.e.scenarios, V1 == "tau = (0, 0)'"),
            aes(V3, V5)) + geom_point() + facet_wrap(~V2, nrow = 1, ncol = 4) +
  scale_x_continuous(breaks = c(0, 0.05, 0.1, 0.15, 0.2)) +
  xlab(expression(sigma[e]^2)) + ylab(expression(FWER)) +
  geom_hline(yintercept = 0.1, linetype = "dotted", size = 0.4) +
  theme(axis.text.x = element_text(size = 8),
        axis.text.y = element_text(size = 8),
        strip.text.x = element_text(size = 8),
        axis.title = element_text(size = 9),
        legend.title = element_text(size = 9),
        legend.text = element_text(size = 8)) + ylim(0.1, 0.12))
ggsave("SupFigure12.pdf", device = "pdf", width = 7, height = 3,
       units = "in")
(p <- ggplot(subset(full.sigma.e.scenarios, V1 != "tau = (0, 0)'"),
            aes(V3, V4)) + geom_point() + facet_wrap(~V2, nrow = 1, ncol = 4) +
  scale_x_continuous(breaks = c(0, 0.05, 0.1, 0.15, 0.2)) +
  xlab(expression(sigma[e]^2)) + ylab(expression(Power)) +
  geom_hline(yintercept = 0.80, linetype = "dotted", size = 0.4) +
  theme(axis.text.x = element_text(size = 8),
        axis.text.y = element_text(size = 8),
        strip.text.x = element_text(size = 8),
        axis.title = element_text(size = 9),
        legend.title = element_text(size = 9),
        legend.text = element_text(size = 8)))
ggsave("SupFigure13.pdf", device = "pdf", width = 7, height = 3,
       units = "in")

################################################################################
# Example 2: sigma_b variation simulations                                     #
################################################################################

# Unblinded simulations
unblinded.scen.0 <- cbind(rep("unblinded", 8),
                          rep(c(18), each = 8),
                          matrix(rep(0, 2), nrow = 8, ncol = 2, byrow = T),
                          matrix(rep(0, 3), nrow = 8, ncol = 3, byrow = T),
                          rep(1, 8),
                          rep(c(seq(from = 0.7/2, to = 0.7, length.out = 5)[-5],
                                seq(from = 0.7, to = 2*0.7,
                                    length.out = 5)[-1]), 1))
unblinded.scen.2 <- cbind(rep("unblinded", 8),
                          rep(c(18), each = 8),
                          matrix(rep(0.2, 2), nrow = 8, ncol = 2, byrow = T),
                          matrix(rep(0, 3), nrow = 8, ncol = 3, byrow = T),
                          rep(1, 8),
                          rep(c(seq(from = 0.7/2, to = 0.7, length.out = 5)[-5],
                                seq(from = 0.7, to = 2*0.7,
                                    length.out = 5)[-1]), 1))
# Null adjusted simulations
adjusted.0.scen.0 <- cbind(rep("adjusted", 8),
                           rep(c(18), each = 8),
                           matrix(rep(0, 2), nrow = 8, ncol = 2, byrow = T),
                           matrix(rep(0, 3), nrow = 8, ncol = 3, byrow = T),
                           rep(1, 8),
                           rep(c(seq(from = 0.7/2, to = 0.7, 
                                     length.out = 5)[-5],
                                 seq(from = 0.7, to = 2*0.7,
                                     length.out = 5)[-1]), 1))
adjusted.0.scen.2 <- cbind(rep("adjusted", 8),
                           rep(c(18), each = 8),
                           matrix(rep(0.2, 2), nrow = 8, ncol = 2, byrow = T),
                           matrix(rep(0, 3), nrow = 8, ncol = 3, byrow = T),
                           rep(1, 8),
                           rep(c(seq(from = 0.7/2, to = 0.7, 
                                     length.out = 5)[-5],
                                 seq(from = 0.7, to = 2*0.7,
                                     length.out = 5)[-1]), 1))
# Alternative adjusted simulations
adjusted.1.scen.0 <- cbind(rep("adjusted", 8),
                           rep(c(18), each = 8),
                           matrix(rep(0, 2), nrow = 8, ncol = 2, byrow = T),
                           matrix(c(0, 0.2, 0.2), nrow = 8, ncol = 3, 
                                  byrow = T),
                           rep(1, 8),
                           rep(c(seq(from = 0.7/2, to = 0.7, 
                                     length.out = 5)[-5],
                                 seq(from = 0.7, to = 2*0.7,
                                     length.out = 5)[-1]), 1))
adjusted.1.scen.2 <- cbind(rep("adjusted", 8),
                           rep(c(18), each = 8),
                           matrix(rep(0.2, 2), nrow = 8, ncol = 2, byrow = T),
                           matrix(c(0, 0.2, 0.2), nrow = 8, ncol = 3, 
                                  byrow = T),
                           rep(1, 8),
                           rep(c(seq(from = 0.7/2, to = 0.7, 
                                     length.out = 5)[-5],
                                 seq(from = 0.7, to = 2*0.7,
                                     length.out = 5)[-1]), 1))
# Block simulations
block.scen.0 <- cbind(rep("block", 8),
                      rep(c(18), each = 8),
                      matrix(rep(0, 2), nrow = 8, ncol = 2, byrow = T),
                      matrix(rep(0, 3), nrow = 8, ncol = 3, byrow = T),
                      rep(c(3), each = 8),
                      rep(c(seq(from = 0.7/2, to = 0.7, length.out = 5)[-5],
                            seq(from = 0.7, to = 2*0.7, 
                                length.out = 5)[-1]), 1))
block.scen.2 <- cbind(rep("block", 8),
                      rep(c(18), each = 8),
                      matrix(rep(0.2, 2), nrow = 8, ncol = 2, byrow = T),
                      matrix(rep(0, 3), nrow = 8, ncol = 3, byrow = T),
                      rep(c(3), each = 8),
                      rep(c(seq(from = 0.7/2, to = 0.7, length.out = 5)[-5],
                            seq(from = 0.7, to = 2*0.7, 
                                length.out = 5)[-1]), 1))
# All sigma_b variation simulations
sigma.b.var <- rbind(unblinded.scen.0, unblinded.scen.2, adjusted.0.scen.0,
                     adjusted.0.scen.2, adjusted.1.scen.0, adjusted.1.scen.2,
                     block.scen.0, block.scen.2)
if (!load_intermediate) {
  # Loop to find result for each scenario and save to file
  for (i in 1:nrow(sigma.b.var)){
    st.time <- Sys.time()
    results.i <- ssre.co(D = 3, n.pilot = as.numeric(sigma.b.var[i, 2]),
                         procedure = sigma.b.var[i, 1],
                         sequences = rbind(c(0, 1),
                                           c(1, 0),
                                           c(0, 2),
                                           c(2, 0),
                                           c(1, 2),
                                           c(2, 1)),
                         complete.block = FALSE,
                         n.inflation = FALSE,
                         alpha = 0.1, beta = 0.2,
                         delta = 0.20, tau = as.numeric(sigma.b.var[i, 3:4]),
                         adjustment = as.numeric(sigma.b.var[i, 5:7]),
                         sigma.e = 0.23,
                         sigma.b = as.numeric(sigma.b.var[i, 9]),
                         mu.0 = 1.51, pi = 0.03, n.max = 1000,
                         block.size = as.numeric(sigma.b.var[i, 8]),
                         var.pi = FALSE, sigma.pi = 1, pos.eff = TRUE,
                         parallel = TRUE, cpus = 7, replicates = 100000,
                         seed = 84 + i)
    end.time <- Sys.time()
    write.csv(results.i$results, paste("Example2sigmab", i, ".csv", sep = ""))
  }
  
  ##############################################################################
  # Example 2: Analysis of sigma_b variation simulations (Sup Figures 14 and   #
  # 15)                                                                        #
  ##############################################################################
  
  # Create column that describes the estimator
  sigma.b.scenarios <- cbind(c(rep("Unblinded", 16), rep("Null Adjusted", 16),
                               rep("Alt. Adjusted", 16),
                               rep("Block with n_B = 3", 16)),
                             sigma.b.var)
  # Create vector that describes the treatment effects for each scenario
  tr.eff <- numeric(nrow(sigma.b.scenarios))
  for (i in 1:nrow(sigma.b.scenarios)){
    tr.eff[i] <- paste("tau = (", sigma.b.scenarios[i, 4], ", ",
                       sigma.b.scenarios[i, 5], ")'", sep = "")
  }
  # Create new, more complete data.frame for plotting
  sigma.b.scenarios      <- cbind(tr.eff, sigma.b.scenarios)
  full.sigma.b.scenarios <- matrix(0, nrow = nrow(sigma.b.scenarios), ncol = 5)
  na.summary <- numeric(nrow(sigma.b.scenarios))
  for (i in 1:nrow(sigma.b.scenarios)){
    sigma.b.scenario.results       <- read.csv(paste("Example2sigmab", i,
                                                     ".csv", sep = ""))
    na <- which(is.na(sigma.b.scenario.results[, 2]))
    if (length(na) == 0){
      full.sigma.b.scenarios[i, 1:2] <- sigma.b.scenarios[i, c(1, 2)]
      full.sigma.b.scenarios[i, 3]   <- as.numeric(sigma.b.scenarios[i, 11])^2
      full.sigma.b.scenarios[i, 4:5] <-
        colMeans(sigma.b.scenario.results[, c(2, 4)])
    } else {
      full.sigma.b.scenarios[i, 1:2] <- sigma.b.scenarios[i, c(1, 2)]
      full.sigma.b.scenarios[i, 3]   <- as.numeric(sigma.b.scenarios[i, 11])^2
      full.sigma.b.scenarios[i, 4:5] <-
        colMeans(sigma.b.scenario.results[-na, c(2, 4)])
      na.summary[i] <- length(na)
    }
    print(i)
  }
  full.sigma.b.scenarios    <- as.data.frame(full.sigma.b.scenarios)
  full.sigma.b.scenarios$V1 <- factor(full.sigma.b.scenarios$V1,
                                      levels = c("tau = (0, 0)'",
                                                 "tau = (0.2, 0.2)'"))
  full.sigma.b.scenarios$V2 <- factor(full.sigma.b.scenarios$V2,
                                      levels = c("Unblinded", "Null Adjusted",
                                                 "Alt. Adjusted",
                                                 "Block with n_B = 3"))
  full.sigma.b.scenarios$V3 <- 
    as.numeric(as.character(full.sigma.b.scenarios$V3))
  full.sigma.b.scenarios$V4 <- 
    as.numeric(as.character(full.sigma.b.scenarios$V4))
  full.sigma.b.scenarios$V5 <- 
    as.numeric(as.character(full.sigma.b.scenarios$V5))
  # Pull additional required section from base simulations
  section.from.base      <- subset(full.base.scenarios,
                                   V1 %in% c("tau = (0, 0)'",
                                             "tau = (0.2, 0.2)'") &
                                     V5 == "No")
  section.from.base      <- data.frame(V1 = section.from.base$V1,
                                       V2 = section.from.base$V2,
                                       V3 = rep(0.7^2, nrow(section.from.base)),
                                       V4 = section.from.base$V12,
                                       V5 = section.from.base$V14)
  full.sigma.b.scenarios <- rbind(full.sigma.b.scenarios, section.from.base)
  # Store intermediate results so full replication not required for checking
  write.csv(full.sigma.b.scenarios,
            "intermediate_results/Example_2_average_results_sigma_b_scenarios.csv")
} else {
  # The following 2 lines allow for jumping immediately to plotting
  full.sigma.b.scenarios <-
    read.csv("intermediate_results/Example_2_average_results_sigma_b_scenarios.csv",
             header = TRUE)
}
full.sigma.b.scenarios$V3 <- as.numeric(full.sigma.b.scenarios$V3)
full.sigma.b.scenarios$V4 <- as.numeric(full.sigma.b.scenarios$V4)
full.sigma.b.scenarios$V5 <- as.numeric(full.sigma.b.scenarios$V5)
# Create Sup Figures 14 and 15 and save
(p <- ggplot(subset(full.sigma.b.scenarios, V1 == "tau = (0, 0)'"),
            aes(V3, V5)) + geom_point() + facet_wrap(~V2, nrow = 1, ncol = 4) +
  scale_x_continuous(breaks = c(0, 0.5, 1, 1.5, 2)) + ylim(0.1, 0.12) +
  xlab(expression(sigma[b]^2)) + ylab(expression(FWER)) +
  geom_hline(yintercept = 0.1, linetype = "dotted", size = 0.4) +
  theme(axis.text.x = element_text(size = 8),
        axis.text.y = element_text(size = 8),
        strip.text.x = element_text(size = 8),
        axis.title = element_text(size = 9),
        legend.title = element_text(size = 9),
        legend.text = element_text(size = 8)))
ggsave("SupFigure14.pdf", device = "pdf", width = 7, height = 3,
       units = "in")
(p <- ggplot(subset(full.sigma.b.scenarios, V1 != "tau = (0, 0)'"),
            aes(V3, V4)) + geom_point() + facet_wrap(~V2, nrow = 1, ncol = 4) +
  scale_x_continuous(breaks = c(0, 0.5, 1, 1.5, 2)) + ylim(0.7, 0.9) +
  xlab(expression(sigma[b]^2)) + ylab(expression(Power)) +
  geom_hline(yintercept = 0.80, linetype = "dotted", size = 0.4) +
  theme(axis.text.x = element_text(size = 8),
        axis.text.y = element_text(size = 8),
        strip.text.x = element_text(size = 8),
        axis.title = element_text(size = 9),
        legend.title = element_text(size = 9),
        legend.text = element_text(size = 8)))
ggsave("SupFigure15.pdf", device = "pdf", width = 7, height = 3,
       units = "in")

################################################################################
# Example 2: delta variation under global null simulations                     #
################################################################################

# Unblinded simulations
unblinded.scen.0 <- cbind(rep("unblinded", 8),
                          rep(c(18), each = 8),
                          matrix(rep(0, 2), nrow = 8, ncol = 2, byrow = T),
                          matrix(rep(0, 3), nrow = 8, ncol = 3, byrow = T),
                          rep(1, 8),
                          rep(c(seq(from = 0.2/2, to = 0.2, length.out = 5)[-5],
                                seq(from = 0.2, to = 2*0.2,
                                    length.out = 5)[-1]), 1))
# Null adjusted simulations
adjusted.0.scen.0 <- cbind(rep("adjusted", 8),
                           rep(c(18), each = 8),
                           matrix(rep(0, 2), nrow = 8, ncol = 2, byrow = T),
                           matrix(rep(0, 3), nrow = 8, ncol = 3, byrow = T),
                           rep(1, 8),
                           rep(c(seq(from = 0.2/2, to = 0.2,
                                     length.out = 5)[-5],
                                 seq(from = 0.2, to = 2*0.2,
                                     length.out = 5)[-1]), 1))
# Alternative adjusted simulations
adjusted.1.scen.0 <- cbind(rep("adjusted", 8),
                           rep(c(18), each = 8),
                           matrix(rep(0, 2), nrow = 8, ncol = 2, byrow = T),
                           matrix(c(0, 0.2, 0.2), nrow = 8, ncol = 3,
                                  byrow = T),
                           rep(1, 8),
                           rep(c(seq(from = 0.2/2, to = 0.2,
                                     length.out = 5)[-5],
                                 seq(from = 0.2, to = 2*0.2,
                                     length.out = 5)[-1]), 1))
# Block simulations
block.scen.0 <- cbind(rep("block", 8),
                      rep(c(18), each = 8),
                      matrix(rep(0, 2), nrow = 8, ncol = 2, byrow = T),
                      matrix(rep(0, 3), nrow = 8, ncol = 3, byrow = T),
                      rep(c(3), each = 8),
                      rep(c(seq(from = 0.2/2, to = 0.2, length.out = 5)[-5],
                            seq(from = 0.2, to = 2*0.2,
                                length.out = 5)[-1]), 1))
# All delta simulations under global null
delta.var <- rbind(unblinded.scen.0, adjusted.0.scen.0, adjusted.1.scen.0,
                   block.scen.0)
if (!load_intermediate) {
  # Loop to find result for each scenario and save to file
  for (i in 1:nrow(delta.var)){
    st.time <- Sys.time()
    results.i <- ssre.co(D = 3, n.pilot = as.numeric(delta.var[i, 2]),
                         procedure = delta.var[i, 1],
                         sequences = rbind(c(0, 1),
                                           c(1, 0),
                                           c(0, 2),
                                           c(2, 0),
                                           c(1, 2),
                                           c(2, 1)),
                         complete.block = FALSE,
                         n.inflation = FALSE,
                         alpha = 0.1, beta = 0.2,
                         delta = as.numeric(delta.var[i, 9]),
                         tau = as.numeric(delta.var[i, 3:4]),
                         adjustment = as.numeric(delta.var[i, 5:7]),
                         sigma.e = 0.23,
                         sigma.b = 0.70,
                         mu.0 = 1.51, pi = 0.03, n.max = 1000,
                         block.size = as.numeric(delta.var[i, 8]),
                         var.pi = FALSE, sigma.pi = 1, pos.eff = TRUE,
                         parallel = TRUE, cpus = 7, replicates = 100000,
                         seed = 64+64+20 + i)
    end.time <- Sys.time()
    write.csv(results.i$results, paste("Example2deltanull", i, ".csv",
                                       sep = ""))
  }
  
  ##############################################################################
  # Example 2: Analysis of delta variation under global null simulations (Sup  #
  # Fig 16)                                                                    #
  ##############################################################################
  
  # Create column that describes the estimator
  delta.scenarios <- cbind(c(rep("Unblinded", 8), rep("Null Adjusted", 8),
                             rep("Alt. Adjusted", 8),
                             rep("Block with n_B = 3", 8)),
                           delta.var)
  # Create new, more complete data.frame for plotting
  full.delta.scenarios <- matrix(0, nrow = nrow(delta.scenarios), ncol = 3)
  for (i in 1:nrow(delta.scenarios)){
    delta.scenario.results       <- read.csv(paste("Example2deltanull", i,
                                                   ".csv", sep = ""))
    full.delta.scenarios[i, 1:2] <- delta.scenarios[i, c(1, 10)]
    full.delta.scenarios[i, 3]   <- mean(delta.scenario.results[, 4])
    print(i)
  }
  full.delta.scenarios    <- as.data.frame(full.delta.scenarios)
  full.delta.scenarios$V1 <- factor(full.delta.scenarios$V1,
                                    levels = c("Unblinded", "Null Adjusted",
                                               "Alt. Adjusted",
                                               "Block with n_B = 3"))
  full.delta.scenarios$V2 <- as.numeric(as.character(full.delta.scenarios$V2))
  full.delta.scenarios$V3 <- as.numeric(as.character(full.delta.scenarios$V3))
  # Pull additional required section from base simulations
  section.from.base    <- subset(full.base.scenarios, V1 == "tau = (0, 0)'" &
                                   V5 == "No")
  section.from.base    <- data.frame(V1 = section.from.base$V2,
                                     V2 = rep(0.2, nrow(section.from.base)),
                                     V3 = section.from.base$V14)
  full.delta.scenarios <- rbind(full.delta.scenarios, section.from.base)
  # Store intermediate results so full replication not required for checking
  write.csv(full.delta.scenarios,
            "intermediate_results/Example_2_average_results_delta_null_scenarios.csv")
} else {
  # The following 2 lines allow for jumping immediately to plotting
  full.delta.scenarios <-
    read.csv("intermediate_results/Example_2_average_results_delta_null_scenarios.csv",
             header = TRUE)
}
full.delta.scenarios$V3 <- as.numeric(full.delta.scenarios$V3)
# Create Sup Figure 16 and save
(p <- ggplot(full.delta.scenarios, aes(V2, V3)) + geom_point() +
  facet_wrap(~V1, nrow = 1, ncol = 4) + xlab(expression(delta)) +
  ylab(expression(FWER)) +
  geom_hline(yintercept = 0.1, linetype = "dotted", size = 0.4) +
  theme(axis.text.x = element_text(size = 8),
        axis.text.y = element_text(size = 8),
        strip.text.x = element_text(size = 8),
        axis.title = element_text(size = 9),
        legend.title = element_text(size = 9),
        legend.text = element_text(size = 8)) + ylim(0.1, 0.12))
ggsave("SupFigure16.pdf", device = "pdf", width = 7, height = 3,
       units = "in")

################################################################################
# Example 2: delta variation under global alternative simulations              #
################################################################################

# Unblinded simulations
unblinded.scen.0 <- cbind(rep("unblinded", 8),
                          rep(c(18), each = 8),
                          matrix(rep(0, 2), nrow = 8, ncol = 2, byrow = T),
                          matrix(rep(0, 3), nrow = 8, ncol = 3, byrow = T),
                          rep(1, 8),
                          rep(c(seq(from = 0.2/2, to = 0.2, length.out = 5)[-5],
                                seq(from = 0.2, to = 2*0.2,
                                    length.out = 5)[-1]), 1))
# Null adjusted simulations
adjusted.0.scen.0 <- cbind(rep("adjusted", 8),
                           rep(c(18), each = 8),
                           matrix(rep(0, 2), nrow = 8, ncol = 2, byrow = T),
                           matrix(rep(0, 3), nrow = 8, ncol = 3, byrow = T),
                           rep(1, 8),
                           rep(c(seq(from = 0.2/2, to = 0.2,
                                     length.out = 5)[-5],
                                 seq(from = 0.2, to = 2*0.2,
                                     length.out = 5)[-1]), 1))
# Alternative adjusted simulations
adjusted.1.scen.0 <- cbind(rep("adjusted", 8),
                           rep(c(18), each = 8),
                           matrix(rep(0, 2), nrow = 8, ncol = 2, byrow = T),
                           matrix(c(0, 0.2, 0.2), nrow = 8, ncol = 3,
                                  byrow = T),
                           rep(1, 8),
                           rep(c(seq(from = 0.2/2, to = 0.2,
                                     length.out = 5)[-5],
                                 seq(from = 0.2, to = 2*0.2,
                                     length.out = 5)[-1]), 1))
# Block simulations
block.scen.0 <- cbind(rep("block", 8),
                      rep(c(18), each = 8),
                      matrix(rep(0, 2), nrow = 8, ncol = 2, byrow = T),
                      matrix(rep(0, 3), nrow = 8, ncol = 3, byrow = T),
                      rep(c(3), each = 8),
                      rep(c(seq(from = 0.2/2, to = 0.2, length.out = 5)[-5],
                            seq(from = 0.2, to = 2*0.2, length.out = 5)[-1]), 1))
# All delta variation simulations under global alternative
delta.var <- rbind(unblinded.scen.0, adjusted.0.scen.0,
                   adjusted.1.scen.0, block.scen.0)
if (!load_intermediate) {
  # Loop to find result for each scenario and save to file
  for (i in 1:nrow(delta.var)){
    st.time <- Sys.time()
    results.i <- ssre.co(D = 3, n.pilot = as.numeric(delta.var[i, 2]),
                         procedure = delta.var[i, 1],
                         sequences = rbind(c(0, 1),
                                           c(1, 0),
                                           c(0, 2),
                                           c(2, 0),
                                           c(1, 2),
                                           c(2, 1)),
                         complete.block = FALSE,
                         n.inflation = FALSE,
                         alpha = 0.1, beta = 0.2,
                         delta = as.numeric(delta.var[i, 9]),
                         tau = rep(as.numeric(delta.var[i, 9]), 2),
                         adjustment = as.numeric(delta.var[i, 5:7]),
                         sigma.e = 0.23,
                         sigma.b = 0.70,
                         mu.0 = 1.51, pi = 0.03, n.max = 1000,
                         block.size = as.numeric(delta.var[i, 8]),
                         var.pi = FALSE, sigma.pi = 1, pos.eff = TRUE,
                         parallel = TRUE, cpus = 7, replicates = 100000,
                         seed = 180 + i)
    end.time <- Sys.time()
    write.csv(results.i$results, paste("Example2deltaalt", i, ".csv", sep = ""))
  }
  
  ##############################################################################
  # Example 2: Analysis of delta variation under global alt. simulations (Sup  #
  # Fig 17)                                                                    #
  ##############################################################################
  
  # Create column that describes the estimator
  delta.scenarios <- cbind(c(rep("Unblinded", 8), rep("Null Adjusted", 8),
                             rep("Alt. Adjusted", 8),
                             rep("Block with n_B = 3", 8)),
                           delta.var)
  # Create new, more complete data.frame for plotting
  full.delta.scenarios <- matrix(0, nrow = nrow(delta.scenarios), ncol = 3)
  summary.na <- numeric(nrow(delta.scenarios))
  for (i in 1:nrow(delta.scenarios)){
    delta.scenario.results       <- read.csv(paste("Example2deltaalt", i,
                                                   ".csv", sep = ""))
    na <- which(is.na(delta.scenario.results[, 2]))
    if (length(na) == 0){
      full.delta.scenarios[i, 1:2] <- delta.scenarios[i, c(1, 10)]
      full.delta.scenarios[i, 3]   <- mean(delta.scenario.results[, 2])
    } else {
      full.delta.scenarios[i, 1:2] <- delta.scenarios[i, c(1, 10)]
      full.delta.scenarios[i, 3]   <- mean(delta.scenario.results[-na, 2])
      summary.na[i] <- length(na)
    }
    print(i)
  }
  full.delta.scenarios    <- as.data.frame(full.delta.scenarios)
  full.delta.scenarios$V1 <- factor(full.delta.scenarios$V1,
                                    levels = c("Unblinded", "Null Adjusted",
                                               "Alt. Adjusted",
                                               "Block with n_B = 3"))
  full.delta.scenarios$V2 <- as.numeric(as.character(full.delta.scenarios$V2))
  full.delta.scenarios$V3 <- as.numeric(as.character(full.delta.scenarios$V3))
  # Pull additional required section from base simulations
  section.from.base    <- subset(full.base.scenarios,
                                 V1 == "tau = (0.2, 0.2)'" & V5 == "No")
  section.from.base    <- data.frame(V1 = section.from.base$V2,
                                     V2 = rep(0.2, nrow(section.from.base)),
                                     V3 = section.from.base$V12)
  full.delta.scenarios <- rbind(full.delta.scenarios, section.from.base)
  # Store intermediate results so full replication not required for checking
  write.csv(full.delta.scenarios,
            "intermediate_results/Example_2_average_results_delta_alt_scenarios.csv")
} else {
  # The following 2 lines allow for jumping immediately to plotting
  full.delta.scenarios <-
    read.csv("intermediate_results/Example_2_average_results_delta_alt_scenarios.csv",
             header = TRUE)
}
full.delta.scenarios$V3 <- as.numeric(full.delta.scenarios$V3)
# Create Sup Figure 17 and save
(p <- ggplot(full.delta.scenarios, aes(V2, V3)) + geom_point() +
  facet_wrap(~V1, nrow = 1, ncol = 4) + xlab(expression(delta)) +
  ylab(expression(Power)) +
  geom_hline(yintercept = 0.8, linetype = "dotted", size = 0.4) +
  theme(axis.text.x = element_text(size = 8),
        axis.text.y = element_text(size = 8),
        strip.text.x = element_text(size = 8),
        axis.title = element_text(size = 9),
        legend.title = element_text(size = 9),
        legend.text = element_text(size = 8)))
ggsave("SupFigure17.pdf", device = "pdf", width = 7, height = 3, units = "in")
