# Supplementary material for: Blinded and unblinded sample size reestimation in crossover trials balanced for period
Source: Biom J. 2018 Aug 3;60(5):917–33. doi: 10.1002/bimj.201700092 (PMC6175184; doi:10.1002/bimj.201700092)
Supplement: Supplementary file 2 — Supporting Information [file BIMJ-60-917-s002.zip › Code_and_Data - v3/Example_3.R]

################################################################################
# Code:   Example_3.R                                                          #
# Author: Michael J. Grayling (mjg211@cam.ac.uk)                               #
################################################################################

# Load required packages and code
library(ggplot2)
library(lme4)
library(snowfall)
library(tibble)
library(dplyr)
source("ssre.co.R")

# Set working directory to Code_and_Data folder
# setwd(".../Code_and_Data")
# The following flag determines whether to re-execute the simulation study, or
# to make use of the intermediate results
load_intermediate <- TRUE

################################################################################
# Example 3: Base simulations (includes inflation factor simulations)          #
################################################################################

# Unblinded simulations
unblinded.scen.0 <- cbind(rep("unblinded", 3),
                          c(16, 32, 48),
                          rep(FALSE, 3),
                          matrix(rep(0, 1), nrow = 3, ncol = 1, byrow = T),
                          matrix(rep(0, 2), nrow = 3, ncol = 2, byrow = T),
                          rep(1, 3))
unblinded.scen.1 <- cbind(rep("unblinded", 6),
                          rep(c(16, 32, 48), 2),
                          c(rep(FALSE, 3), rep(TRUE, 3)),
                          matrix(-5.39, nrow = 6, ncol = 1, byrow = T),
                          matrix(rep(0, 2), nrow = 6, ncol = 2, byrow = T),
                          rep(1, 6))
unblinded.scen.O <- cbind(rep("unblinded", 3),
                          c(16, 32, 48),
                          rep(FALSE, 3),
                          matrix(-7.55, nrow = 3, ncol = 1,
                                 byrow = T),
                          matrix(rep(0, 2), nrow = 3, ncol = 2, byrow = T),
                          rep(1, 3))
# Null adjusted simulations
adjusted.0.scen.0 <- cbind(rep("adjusted", 3),
                           c(16, 32, 48),
                           rep(FALSE, 3),
                           matrix(0, nrow = 3, ncol = 1, byrow = T),
                           matrix(rep(0, 2), nrow = 3, ncol = 2, byrow = T),
                           rep(1, 3))
adjusted.0.scen.1 <- cbind(rep("adjusted", 6),
                           rep(c(16, 32, 48), 2),
                           c(rep(FALSE, 3), rep(TRUE, 3)),
                           matrix(-5.39, nrow = 6, ncol = 1, byrow = T),
                           matrix(rep(0, 2), nrow = 6, ncol = 2, byrow = T),
                           rep(1, 6))
adjusted.0.scen.O <- cbind(rep("adjusted", 3),
                           c(16, 32, 48),
                           rep(FALSE, 3),
                           matrix(-7.55, nrow = 3, ncol = 1, byrow = T),
                           matrix(rep(0, 2), nrow = 3, ncol = 2, byrow = T),
                           rep(1, 3))
# Alternative adjusted simulations
adjusted.1.scen.0 <- cbind(rep("adjusted", 3),
                           c(16, 32, 48),
                           rep(FALSE, 3),
                           matrix(0, nrow = 3, ncol = 1, byrow = T),
                           matrix(c(0, -5.39), nrow = 3, ncol = 2, byrow = T),
                           rep(1, 3))
adjusted.1.scen.1 <- cbind(rep("adjusted", 6),
                           rep(c(16, 32, 48), 2),
                           c(rep(FALSE, 3), rep(TRUE, 3)),
                           matrix(-5.39, nrow = 6, ncol = 1, byrow = T),
                           matrix(c(0, -5.39), nrow = 6, ncol = 2, byrow = T),
                           rep(1, 6))
adjusted.1.scen.O <- cbind(rep("adjusted", 3),
                           c(16, 32, 48),
                           rep(FALSE, 3),
                           matrix(-7.55, nrow = 3, ncol = 1, byrow = T),
                           matrix(c(0, -5.39), nrow = 3, ncol = 2, byrow = T),
                           rep(1, 3))
# Block simulations
block.scen.0 <- cbind(rep("block", 5),
                      c(16, 32, 32, 48, 48),
                      rep(FALSE, 5),
                      matrix(0, nrow = 5, ncol = 1, byrow = T),
                      matrix(rep(0, 2), nrow = 5, ncol = 2, byrow = T),
                      c(4, 4, 8, 4, 8))
block.scen.1 <- cbind(rep("block", 10),
                      rep(c(16, 32, 32, 48, 48), 2),
                      rep(c(FALSE, TRUE), each = 5),
                      matrix(-5.39, nrow = 10, ncol = 1, byrow = T),
                      matrix(rep(0, 2), nrow = 10, ncol = 2, byrow = T),
                      rep(c(4, 4, 8, 4, 8), 2))
block.scen.O <- cbind(rep("block", 5),
                      c(16, 32, 32, 48, 48),
                      rep(FALSE, 5),
                      matrix(-7.55, nrow = 5, ncol = 1, byrow = T),
                      matrix(rep(0, 2), nrow = 5, ncol = 2, byrow = T),
                      c(4, 4, 8, 4, 12))
# All base simulations
base <- rbind(unblinded.scen.0, unblinded.scen.1, unblinded.scen.O,
              adjusted.0.scen.0, adjusted.0.scen.1, adjusted.0.scen.O,
              adjusted.1.scen.0, adjusted.1.scen.1, adjusted.1.scen.O,
              block.scen.0, block.scen.1, block.scen.O)
if (!load_intermediate) {
  # Loop to find result for each scenario and save to file
  for (i in 1:nrow(base)){
    st.time <- Sys.time()
    results.i <- ssre.co(D = 2, n.pilot = as.numeric(base[i, 2]),
                         procedure = base[i, 1],
                         sequences = rbind(c(0, 1, 1),
                                           c(1, 0, 0),
                                           c(0, 1, 0),
                                           c(1, 0, 1)),
                         complete.block = FALSE,
                         n.inflation = as.logical(base[i, 3]),
                         alpha = 0.025, beta = 0.1,
                         delta = 5.39, tau = as.numeric(base[i, 4]),
                         adjustment = as.numeric(base[i, 5:6]),
                         sigma.e = 13.03, sigma.b = 15.97,
                         mu.0 = 156.77, pi = c(-2.13, -4.90), n.max = 1000,
                         block.size = as.numeric(base[i, 7]),
                         var.pi = FALSE, sigma.pi = 1, pos.eff = FALSE,
                         parallel = TRUE, cpus = 7, replicates = 100000,
                         seed = i)
    end.time <- Sys.time()
    write.csv(results.i$results, paste("Example3base", i, ".csv", sep = ""))
  }
  
  ##############################################################################
  # Example 3: Analysis of base scenarios (Sup Figures 18-20)                  #
  ##############################################################################
  
  # Create column that describes the estimator
  base.scenarios <- cbind(c(rep("Unblinded", 12), rep("Null Adjusted", 12),
                            rep("Alt. Adjusted", 12),
                            rep(c("Block with n_B = 4", "Block with n_B = 4",
                                  "Block with n_B = 8", "Block with n_B = 4",
                                  "Block with n_B = 8"), 4)),
                          base)
  # Create vector that describes the treatment effects for each scenario
  tr.eff <- numeric(nrow(base.scenarios))
  for (i in 1:nrow(base.scenarios)){
    tr.eff[i] <- paste("tau = ", base.scenarios[i, 5], sep = "")
  }
  # Switch the column corresponding to the use of the inflation factor to Yes/No
  for (i in 1:nrow(base.scenarios)){
    if (base.scenarios[i, 4] == "FALSE"){
      base.scenarios[i, 4] <- "No"
    } else if (base.scenarios[i, 4] == "TRUE"){
      base.scenarios[i, 4] <- "Yes"
    }
  }
  # Switch the naming convention in the column corresponding to n_int
  for (i in 1:nrow(base.scenarios)){
    if (base.scenarios[i, 3] == "16"){
      base.scenarios[i,3] <- "n_int = 16"
    } else if (base.scenarios[i, 3] == "32"){
      base.scenarios[i, 3] <- "n_int = 32"
    } else if (base.scenarios[i, 3] == "48"){
      base.scenarios[i,3] <- "n_int = 48"
    }
  }
  # Create new, more complete data.frame for plotting
  base.scenarios      <- cbind(tr.eff, base.scenarios)
  full.base.scenarios <- matrix(0, nrow = nrow(base.scenarios),
                                ncol = 20)
  for (i in 1:nrow(base.scenarios)){
    base.scenario.results         <- read.csv(paste("Example3base", i, ".csv",
                                                    sep = ""))
    base.scenario.results[, 5]    <- as.numeric(as.character(
      base.scenario.results[, 5]))^2
    base.scenario.results[, 6]    <- as.numeric(as.character(
      base.scenario.results[, 6]))^2
    full.base.scenarios[i, 1:9]  <- base.scenarios[i, ]
    full.base.scenarios[i, 10:11] <- colMeans(base.scenario.results[, 2:3])
    full.base.scenarios[i, 12]    <- quantile(base.scenario.results[, 4], 0.5)
    full.base.scenarios[i, 13]    <- quantile(base.scenario.results[, 4], 0.25)
    full.base.scenarios[i, 14]    <- quantile(base.scenario.results[, 4], 0.75)
    full.base.scenarios[i, 15]    <- quantile(base.scenario.results[, 5], 0.5)
    full.base.scenarios[i, 16]    <- quantile(base.scenario.results[, 5], 0.25)
    full.base.scenarios[i, 17]    <- quantile(base.scenario.results[, 5], 0.75)
    full.base.scenarios[i, 18]    <- quantile(base.scenario.results[, 6], 0.5)
    full.base.scenarios[i, 19]    <- quantile(base.scenario.results[, 6], 0.25)
    full.base.scenarios[i, 20]    <- quantile(base.scenario.results[, 6], 0.75)
    print(i)
  }
  full.base.scenarios     <- as.data.frame(full.base.scenarios)
  full.base.scenarios$V1  <- factor(full.base.scenarios$V1,
                                    levels = unique(full.base.scenarios$V1))
  full.base.scenarios$V2  <- factor(full.base.scenarios$V2,
                                    levels = c("Unblinded", "Null Adjusted",
                                               "Alt. Adjusted",
                                               "Block with n_B = 4",
                                               "Block with n_B = 8"))
  full.base.scenarios$V4  <- factor(full.base.scenarios$V4,
                                    levels = c("n_int = 16", "n_int = 32",
                                               "n_int = 48"))
  full.base.scenarios$V12 <- as.numeric(as.character(full.base.scenarios$V12))
  full.base.scenarios$V13 <- as.numeric(as.character(full.base.scenarios$V13))
  full.base.scenarios$V14 <- as.numeric(as.character(full.base.scenarios$V14))
  full.base.scenarios$V15 <- as.numeric(as.character(full.base.scenarios$V15))
  full.base.scenarios$V16 <- as.numeric(as.character(full.base.scenarios$V16))
  full.base.scenarios$V17 <- as.numeric(as.character(full.base.scenarios$V17))
  full.base.scenarios$V18 <- as.numeric(as.character(full.base.scenarios$V18))
  full.base.scenarios$V19 <- as.numeric(as.character(full.base.scenarios$V19))
  full.base.scenarios$V20 <- as.numeric(as.character(full.base.scenarios$V20))
  # Store intermediate results so full replication not required for checking
  write.csv(full.base.scenarios,
            "intermediate_results/Example_3_average_results_base_scenarios.csv")
} else {
  # The following 2 lines allow for jumping immediately to plotting
  full.base.scenarios <-
    read.csv("intermediate_results/Example_3_average_results_base_scenarios.csv",
             header = TRUE)
}
full.base.scenarios$V1 <- factor(full.base.scenarios$V1,
                                 levels = c("tau = 0",
                                            "tau = -5.39",
                                            "tau = -7.55"))
full.base.scenarios$V2 <- factor(full.base.scenarios$V2,
                                 levels = c("Unblinded",
                                            "Null Adjusted",
                                            "Alt. Adjusted",
                                            "Block with n_B = 4",
                                            "Block with n_B = 8"))
full.base.scenarios$V4 <- factor(full.base.scenarios$V4,
                                 levels = c("n_int = 16",
                                            "n_int = 32",
                                            "n_int = 48"))
# Create Sup Figures 18-20 and save
(p <- ggplot(subset(full.base.scenarios, V5 == "No"), aes(V2, V15)) +
  facet_grid(V4~V1) + geom_point(size = 0.8) +
  geom_errorbar(aes(ymin = V16, ymax = V17), width = .25, size = 0.35,
                position = "dodge") +
  xlab("SSRE Procedure") + ylab(expression(hat(sigma)[e]^2)) +
  ylim(100, 250) + geom_hline(yintercept = 169.8, linetype = "dotted",
                              size = 0.4) +
  theme(axis.text.x=element_text(size = 8, angle = 45, hjust = 1),
        axis.text.y=element_text(size = 8),
        strip.text.x = element_text(size = 8),
        strip.text.y = element_text(size = 8),
        axis.title = element_text(size = 9),
        legend.title = element_text(size = 9),
        legend.text = element_text(size = 8)))
ggsave("SupFigure18.pdf", device = "pdf", width = 6, height = 7,
       units = "in")
(p <- ggplot(subset(full.base.scenarios, V5 == "No"), aes(V2, V18)) +
  facet_grid(V4~V1) + geom_point(size = 0.8) +
  geom_errorbar(aes(ymin = V19, ymax = V20), width = .25, size = 0.35,
                position = "dodge") +
  xlab("SSRE Procedure") + ylab(expression(hat(sigma)[b]^2)) +
  geom_hline(yintercept = 15.97^2, linetype = "dotted",
             size = 0.4) +
  theme(axis.text.x=element_text(size = 8, angle = 45, hjust = 1),
        axis.text.y=element_text(size = 8),
        strip.text.x = element_text(size = 8),
        strip.text.y = element_text(size = 8),
        axis.title = element_text(size = 9),
        legend.title = element_text(size = 9),
        legend.text = element_text(size = 8)) + ylim(150, 350))
ggsave("SupFigure19.pdf", device = "pdf", width = 6, height = 7,
       units = "in")
(p <- ggplot(subset(full.base.scenarios, V5 == "No"), aes(V2, V12)) +
  facet_grid(V4~V1) + geom_point(size = 0.8) +
  geom_errorbar(aes(ymin = V13, ymax = V14), width = .25, size = 0.35,
                position = "dodge") +
  xlab("SSRE Procedure") + ylab(expression(hat(italic(N)))) +
  ylim(60, 120) + geom_hline(yintercept = 90, linetype = "dotted",
                             size = 0.4) +
  theme(axis.text.x=element_text(size = 8, angle = 45, hjust = 1),
        axis.text.y=element_text(size = 8),
        strip.text.x = element_text(size = 8),
        strip.text.y = element_text(size = 8),
        axis.title = element_text(size = 9),
        legend.title = element_text(size = 9),
        legend.text = element_text(size = 8)))
ggsave("SupFigure20.pdf", device = "pdf", width = 6, height = 7, units = "in")

################################################################################
# Example 3: Analysis of base scenarios (Sup Table 2)                          #
################################################################################

# Process full.base.scenarios to be of the form in Table 1
s.table.2.subset <- subset(full.base.scenarios,
                           V1 != "tau = -7.55" & V5 == "No")
global.null      <- subset(s.table.2.subset, V1 == "tau = 0")
global.alt       <- subset(s.table.2.subset, V1 == "tau = -5.39")
s.table.2        <- data.frame(Estimator = global.null$V2,
                               n_int = global.null$V4,
                               FWER = global.null$V11,
                               Power.all.eff = global.alt$V11)
s.table.2        <- arrange(s.table.2, n_int)

################################################################################
# Example 3: Analysis of inflation factor (Sup Figure 27)                      #
################################################################################

# Subset to just required scenarios
global.alt.sub <- subset(full.base.scenarios,
                         V1 == "tau = -5.39")
# Make new column for 'nice' plotting
just.numbers        <- numeric(nrow(global.alt.sub))
for (i in 1:nrow(global.alt.sub)){
  if (global.alt.sub$V4[i] == "n_int = 16"){
    just.numbers[i] <- "16"
  } else if (global.alt.sub$V4[i] == "n_int = 32"){
    just.numbers[i] <- "32"
  } else if (global.alt.sub$V4[i] == "n_int = 48"){
    just.numbers[i] <- "48"
  }
}
global.alt.sub$V11   <- as.numeric(as.character(global.alt.sub$V11))
global.alt.sub$n_int <- factor(just.numbers,
                               levels = c("16", "32", "48"))
# Create Figure 27 and save
(p <- ggplot(global.alt.sub, aes(V2, V11, color = n_int, shape = V5)) +
  geom_jitter(position = position_jitter(0.05)) +
  xlab("SSRE Procedure") + ylab("Power") + ylim(0.85, 0.92) +
  geom_hline(yintercept = 0.9, linetype = "dotted") +
  theme(axis.text.x = element_text(size = 8, angle = 45, hjust = 1),
        axis.text.y = element_text(size = 8),
        strip.text.x = element_text(size = 8),
        axis.title = element_text(size = 9),
        legend.title = element_text(size = 9),
        legend.text = element_text(size = 8)) +
  labs(shape = 'Inflation Factor'))
ggsave("SupFigure27.pdf", device = "pdf", width = 4.5, height = 4,
       units = "in")

################################################################################
# Example 3: sigma_e variation simulations                                     #
################################################################################

# Unblinded
unblinded.scen.0 <- cbind(rep("unblinded", 16),
                          rep(c(32, 48), each = 8),
                          matrix(rep(0, 1), nrow = 16, ncol = 1, byrow = T),
                          matrix(rep(0, 2), nrow = 16, ncol = 2, byrow = T),
                          rep(1, 16),
                          rep(c(seq(from = 13.03/2, to = 13.03,
                                    length.out = 5)[-5],
                                seq(from = 13.03, to = 2*13.03,
                                    length.out = 5)[-1]), 2))
unblinded.scen.1 <- cbind(rep("unblinded", 16),
                          rep(c(32, 48), each = 8),
                          matrix(-5.39, nrow = 16, ncol = 1, byrow = T),
                          matrix(rep(0, 2), nrow = 16, ncol = 2, byrow = T),
                          rep(1, 16),
                          rep(c(seq(from = 13.03/2, to = 13.03,
                                    length.out = 5)[-5],
                                seq(from = 13.03, to = 2*13.03,
                                    length.out = 5)[-1]), 2))
# Null adjusted
adjusted.0.scen.0 <- cbind(rep("adjusted", 16),
                           rep(c(32, 48), each = 8),
                           matrix(rep(0, 1), nrow = 16, ncol = 1, byrow = T),
                           matrix(rep(0, 2), nrow = 16, ncol = 2, byrow = T),
                           rep(1, 16),
                           rep(c(seq(from = 13.03/2, to = 13.03,
                                     length.out = 5)[-5],
                                 seq(from = 13.03, to = 2*13.03,
                                     length.out = 5)[-1]), 2))
adjusted.0.scen.1 <- cbind(rep("adjusted", 16),
                           rep(c(32, 48), each = 8),
                           matrix(-5.39, nrow = 16, ncol = 1, byrow = T),
                           matrix(rep(0, 2), nrow = 16, ncol = 2, byrow = T),
                           rep(1, 16),
                           rep(c(seq(from = 13.03/2, to = 13.03,
                                     length.out = 5)[-5],
                                 seq(from = 13.03, to = 2*13.03,
                                     length.out = 5)[-1]), 2))
# Alternative adjusted
adjusted.1.scen.0 <- cbind(rep("adjusted", 16),
                           rep(c(32, 48), each = 8),
                           matrix(0, nrow = 16, ncol = 1, byrow = T),
                           matrix(c(0, -5.39), nrow = 16, ncol = 2, byrow = T),
                           rep(1, 16),
                           rep(c(seq(from = 13.03/2, to = 13.03,
                                     length.out = 5)[-5],
                                 seq(from = 13.03, to = 2*13.03,
                                     length.out = 5)[-1]), 2))
adjusted.1.scen.1 <- cbind(rep("adjusted", 16),
                           rep(c(32, 48), each = 8),
                           matrix(-5.39, nrow = 16, ncol = 1, byrow = T),
                           matrix(c(0, -5.39), nrow = 16, ncol = 2, byrow = T),
                           rep(1, 16),
                           rep(c(seq(from = 13.03/2, to = 13.03,
                                     length.out = 5)[-5],
                                 seq(from = 13.03, to = 2*13.03,
                                     length.out = 5)[-1]), 2))
# Block
block.scen.0 <- cbind(rep("block", 16),
                      rep(c(32, 48), each = 8),
                      matrix(0, nrow = 16, ncol = 1, byrow = T),
                      matrix(rep(0, 2), nrow = 16, ncol = 2, byrow = T),
                      rep(c(4, 4), each = 8),
                      rep(c(seq(from = 13.03/2, to = 13.03,
                                length.out = 5)[-5],
                            seq(from = 13.03, to = 2*13.03,
                                length.out = 5)[-1]), 2))
block.scen.1 <- cbind(rep("block", 16),
                      rep(c(32, 48), each = 8),
                      matrix(-5.39, nrow = 16, ncol = 1, byrow = T),
                      matrix(rep(0, 2), nrow = 16, ncol = 2, byrow = T),
                      rep(c(4, 4), each = 8),
                      rep(c(seq(from = 13.03/2, to = 13.03,
                                length.out = 5)[-5],
                            seq(from = 13.03, to = 2*13.03,
                                length.out = 5)[-1]), 2))

# All base simulation scenarios
sigma.e.var <- rbind(unblinded.scen.0, unblinded.scen.1, adjusted.0.scen.0,
                     adjusted.0.scen.1, adjusted.1.scen.0, adjusted.1.scen.1,
                     block.scen.0, block.scen.1)
if (!load_intermediate) {
  # Loop to find result for each scenario and save to file
  for (i in 1:nrow(sigma.e.var)){
    st.time <- Sys.time()
    results.i <- ssre.co(D = 2, n.pilot = as.numeric(sigma.e.var[i, 2]),
                         procedure = sigma.e.var[i, 1],
                         sequences = rbind(c(0, 1, 1),
                                           c(1, 0, 0),
                                           c(0, 1, 0),
                                           c(1, 0, 1)),
                         complete.block = FALSE,
                         n.inflation = FALSE,
                         alpha = 0.025, beta = 0.1,
                         delta = 5.39, tau = as.numeric(sigma.e.var[i, 3]),
                         adjustment = as.numeric(sigma.e.var[i, 4:5]),
                         sigma.e = as.numeric(sigma.e.var[i, 7]), sigma.b = 15.97,
                         mu.0 = 156.77, pi = c(-2.13, -4.90), n.max = 1000,
                         block.size = as.numeric(sigma.e.var[i, 6]),
                         var.pi = FALSE, sigma.pi = 1, pos.eff = FALSE,
                         parallel = TRUE, cpus = 7, replicates = 100000,
                         seed = 56 + i)
    end.time <- Sys.time()
    write.csv(results.i$results, paste("Example3sigmae", i, ".csv", sep = ""))
  }
  
  ##############################################################################
  # Example 3: Analysis of sigma_e variation simulations (Sup Figures 21 and   #
  # 22)                                                                        #
  ##############################################################################
  
  # Create column that describes the estimator
  sigma.e.scenarios <- cbind(c(rep("Unblinded", 32), rep("Null Adjusted", 32),
                               rep("Alt. Adjusted", 32),
                               rep("Block with n_B = 4", 32)),
                             sigma.e.var)
  # Create vector that describes the treatment effects for each scenario
  tr.eff <- numeric(nrow(sigma.e.scenarios))
  for (i in 1:nrow(sigma.e.scenarios)){
    tr.eff[i] <- paste("tau = ", sigma.e.scenarios[i, 4], sep = "")
  }
  # Switch the naming convention in the column corresponding to n_int
  for (i in 1:nrow(sigma.e.scenarios)){
    if (sigma.e.scenarios[i, 3] == "32"){
      sigma.e.scenarios[i, 3] <- "n_int = 32"
    } else if (sigma.e.scenarios[i, 3] == "48"){
      sigma.e.scenarios[i, 3] <- "n_int = 48"
    }
  }
  # Create new, more complete data.frame for plotting
  sigma.e.scenarios      <- cbind(tr.eff, sigma.e.scenarios)
  full.sigma.e.scenarios <- matrix(0, nrow = nrow(sigma.e.scenarios), ncol = 5)
  for (i in 1:nrow(sigma.e.scenarios)){
    sigma.e.scenario.results       <- read.csv(paste("Example3sigmae", i,
                                                     ".csv", sep = ""))
    full.sigma.e.scenarios[i, 1:3] <- sigma.e.scenarios[i, c(1, 2, 4)]
    full.sigma.e.scenarios[i, 4]   <- as.numeric(sigma.e.scenarios[i, 9])^2
    full.sigma.e.scenarios[i, 5]   <- mean(sigma.e.scenario.results[, 2])
    print(i)
  }
  full.sigma.e.scenarios    <- as.data.frame(full.sigma.e.scenarios)
  full.sigma.e.scenarios$V1 <- factor(full.sigma.e.scenarios$V1,
                                      levels = c("tau = 0",
                                                 "tau = -5.39"))
  full.sigma.e.scenarios$V2 <- factor(full.sigma.e.scenarios$V2,
                                      levels = c("Unblinded", "Null Adjusted",
                                                 "Alt. Adjusted",
                                                 "Block with n_B = 4"))
  full.sigma.e.scenarios$V3 <- factor(full.sigma.e.scenarios$V3,
                                      levels = c("n_int = 32", "n_int = 48"))
  full.sigma.e.scenarios$V4 <-
    as.numeric(as.character(full.sigma.e.scenarios$V4))
  full.sigma.e.scenarios$V5 <-
    as.numeric(as.character(full.sigma.e.scenarios$V5))
  # Pull additional required section from base simulations
  section.from.base      <- subset(full.base.scenarios,
                                   V1 %in% c("tau = 0",
                                             "tau = -5.39") &
                                     V5 == "No" &
                                     V4 %in% c("n_int = 32", "n_int = 48") &
                                     V2 != "Block with n_B = 8")
  section.from.base      <- data.frame(V1 = section.from.base$V1,
                                       V2 = section.from.base$V2,
                                       V3 = section.from.base$V4,
                                       V4 =
                                         rep(13.03^2, nrow(section.from.base)),
                                       V5 = section.from.base$V10)
  full.sigma.e.scenarios <- rbind(full.sigma.e.scenarios, section.from.base)
  # Store intermediate results so full replication not required for checking
  write.csv(full.sigma.e.scenarios,
            "intermediate_results/Example_3_average_results_sigma_e_scenarios.csv")
} else {
  # The following 2 lines allow for jumping immediately to plotting
  full.sigma.e.scenarios <-
    read.csv("intermediate_results/Example_3_average_results_sigma_e_scenarios.csv",
             header = TRUE)
                                     
}
full.sigma.e.scenarios$V4 <- as.numeric(as.character(full.sigma.e.scenarios$V4))
full.sigma.e.scenarios$V5 <- as.numeric(as.character(full.sigma.e.scenarios$V5))
# Create Sup Figures 21 and 22 and save
(p <- ggplot(subset(full.sigma.e.scenarios, V1 == "tau = 0"),
            aes(V4, V5)) + geom_point() + facet_grid(V2~V3) +
  xlab(expression(sigma[e]^2)) + ylab(expression(FWER)) +
  geom_hline(yintercept = 0.025, linetype = "dotted", size = 0.4) +
  theme(axis.text.x = element_text(size = 8),
        axis.text.y = element_text(size = 8),
        strip.text.x = element_text(size = 8),
        strip.text.y = element_text(size = 8),
        axis.title = element_text(size = 9),
        legend.title = element_text(size = 9),
        legend.text = element_text(size = 8)) + ylim(0.022, 0.026))
ggsave("SupFigure21.pdf", device = "pdf", width = 6, height = 7,
       units = "in")
(p <- ggplot(subset(full.sigma.e.scenarios, V1 != "tau = 0"),
            aes(V4, V5)) + geom_point() + facet_grid(V2~V3)+
  xlab(expression(sigma[e]^2)) + ylab(expression(Power)) +
  geom_hline(yintercept = 0.90, linetype = "dotted", size = 0.4) +
  theme(axis.text.x = element_text(size = 8),
        axis.text.y = element_text(size = 8),
        strip.text.x = element_text(size = 8),
        strip.text.y = element_text(size = 8),
        axis.title = element_text(size = 9),
        legend.title = element_text(size = 9),
        legend.text = element_text(size = 8)) + ylim(0.8, 1))
ggsave("SupFigure22.pdf", device = "pdf", width = 6, height = 7,
       units = "in")

################################################################################
# Example 3: sigma_b simulations                                               #
################################################################################

# Unblinded
unblinded.scen.0 <- cbind(rep("unblinded", 16),
                          rep(c(32, 48), each = 8),
                          matrix(rep(0, 1), nrow = 16, ncol = 1, byrow = T),
                          matrix(rep(0, 2), nrow = 16, ncol = 2, byrow = T),
                          rep(1, 16),
                          rep(c(seq(from = 15.97/2, to = 15.97,
                                    length.out = 5)[-5],
                                seq(from = 15.97, to = 2*15.97,
                                    length.out = 5)[-1]), 2))
unblinded.scen.1 <- cbind(rep("unblinded", 16),
                          rep(c(32, 48), each = 8),
                          matrix(-5.39, nrow = 16, ncol = 1, byrow = T),
                          matrix(rep(0, 2), nrow = 16, ncol = 2, byrow = T),
                          rep(1, 16),
                          rep(c(seq(from = 15.97/2, to = 15.97,
                                    length.out = 5)[-5],
                                seq(from = 15.97, to = 2*15.97,
                                    length.out = 5)[-1]), 2))
# Null adjusted
adjusted.0.scen.0 <- cbind(rep("adjusted", 16),
                           rep(c(32, 48), each = 8),
                           matrix(rep(0, 1), nrow = 16, ncol = 1, byrow = T),
                           matrix(rep(0, 2), nrow = 16, ncol = 2, byrow = T),
                           rep(1, 16),
                           rep(c(seq(from = 15.97/2, to = 15.97,
                                     length.out = 5)[-5],
                                 seq(from = 15.97, to = 2*15.97,
                                     length.out = 5)[-1]), 2))
adjusted.0.scen.1 <- cbind(rep("adjusted", 16),
                           rep(c(32, 48), each = 8),
                           matrix(-5.39, nrow = 16, ncol = 1, byrow = T),
                           matrix(rep(0, 2), nrow = 16, ncol = 2, byrow = T),
                           rep(1, 16),
                           rep(c(seq(from = 15.97/2, to = 15.97,
                                     length.out = 5)[-5],
                                 seq(from = 15.97, to = 2*15.97,
                                     length.out = 5)[-1]), 2))
# Alternative adjusted
adjusted.1.scen.0 <- cbind(rep("adjusted", 16),
                           rep(c(32, 48), each = 8),
                           matrix(0, nrow = 16, ncol = 1, byrow = T),
                           matrix(c(0, -5.39), nrow = 16, ncol = 2, byrow = T),
                           rep(1, 16),
                           rep(c(seq(from = 15.97/2, to = 15.97,
                                     length.out = 5)[-5],
                                 seq(from = 15.97, to = 2*15.97,
                                     length.out = 5)[-1]), 2))
adjusted.1.scen.1 <- cbind(rep("adjusted", 16),
                           rep(c(32, 48), each = 8),
                           matrix(-5.39, nrow = 16, ncol = 1, byrow = T),
                           matrix(c(0, -5.39), nrow = 16, ncol = 2, byrow = T),
                           rep(1, 16),
                           rep(c(seq(from = 15.97/2, to = 15.97,
                                     length.out = 5)[-5],
                                 seq(from = 15.97, to = 2*15.97,
                                     length.out = 5)[-1]), 2))
# Block
block.scen.0 <- cbind(rep("block", 16),
                      rep(c(32, 48), each = 8),
                      matrix(0, nrow = 16, ncol = 1, byrow = T),
                      matrix(rep(0, 2), nrow = 16, ncol = 2, byrow = T),
                      rep(c(4, 4), each = 8),
                      rep(c(seq(from = 15.97/2, to = 15.97,
                                length.out = 5)[-5],
                            seq(from = 15.97, to = 2*15.97,
                                length.out = 5)[-1]), 2))
block.scen.1 <- cbind(rep("block", 16),
                      rep(c(32, 48), each = 8),
                      matrix(-5.39, nrow = 16, ncol = 1, byrow = T),
                      matrix(rep(0, 2), nrow = 16, ncol = 2, byrow = T),
                      rep(c(4, 4), each = 8),
                      rep(c(seq(from = 15.97/2, to = 15.97,
                                length.out = 5)[-5],
                            seq(from = 15.97, to = 2*15.97,
                                length.out = 5)[-1]), 2))

# All base simulation scenarios
sigma.b.var <- rbind(unblinded.scen.0, unblinded.scen.1, adjusted.0.scen.0,
                     adjusted.0.scen.1, adjusted.1.scen.0, adjusted.1.scen.1,
                     block.scen.0, block.scen.1)
if (!load_intermediate) {
  # Loop to find result for each scenario and save to file
  for (i in 1:nrow(sigma.b.var)){
    st.time <- Sys.time()
    results.i <- ssre.co(D = 2, n.pilot = as.numeric(sigma.b.var[i, 2]),
                         procedure = sigma.b.var[i, 1],
                         sequences = rbind(c(0, 1, 1),
                                           c(1, 0, 0),
                                           c(0, 1, 0),
                                           c(1, 0, 1)),
                         complete.block = FALSE,
                         n.inflation = FALSE,
                         alpha = 0.025, beta = 0.1,
                         delta = 5.39, tau = as.numeric(sigma.b.var[i, 3]),
                         adjustment = as.numeric(sigma.b.var[i, 4:5]),
                         sigma.e = 13.03, sigma.b = as.numeric(sigma.b.var[i, 7]),
                         mu.0 = 156.77, pi = c(-2.13, -4.90), n.max = 1000,
                         block.size = as.numeric(sigma.b.var[i, 6]),
                         var.pi = FALSE, sigma.pi = 1, pos.eff = FALSE,
                         parallel = TRUE, cpus = 8, replicates = 100000,
                         seed = 128+56 + i)
    end.time <- Sys.time()
    write.csv(results.i$results, paste("Example3sigmab", i, ".csv", sep = ""))
  }
  
  ##############################################################################
  # Example 3: Analysis of sigma_b variation simulations (Sup Figures 23 and   #
  # 24)                                                                        #
  ##############################################################################
  
  # Create column that describes the estimator
  sigma.b.scenarios <- cbind(c(rep("Unblinded", 32), rep("Null Adjusted", 32),
                               rep("Alt. Adjusted", 32),
                               rep("Block with n_B = 4", 32)),
                             sigma.b.var)
  # Create vector that describes the treatment effects for each scenario
  tr.eff <- numeric(nrow(sigma.b.scenarios))
  for (i in 1:nrow(sigma.b.scenarios)){
    tr.eff[i] <- paste("tau = ", sigma.b.scenarios[i, 4], sep = "")
  }
  # Switch the naming convention in the column corresponding to n_int
  for (i in 1:nrow(sigma.b.scenarios)){
    if (sigma.b.scenarios[i, 3] == "32"){
      sigma.b.scenarios[i, 3] <- "n_int = 32"
    } else if (sigma.b.scenarios[i, 3] == "48"){
      sigma.b.scenarios[i, 3] <- "n_int = 48"
    }
  }
  # Create new, more complete data.frame for plotting
  sigma.b.scenarios      <- cbind(tr.eff, sigma.b.scenarios)
  full.sigma.b.scenarios <- matrix(0, nrow = nrow(sigma.b.scenarios), ncol = 5)
  for (i in 1:nrow(sigma.b.scenarios)){
    sigma.b.scenario.results       <- read.csv(paste("Example3sigmab", i,
                                                     ".csv", sep = ""))
    full.sigma.b.scenarios[i, 1:3] <- sigma.b.scenarios[i, c(1, 2, 4)]
    full.sigma.b.scenarios[i, 4]   <- as.numeric(sigma.b.scenarios[i, 9])^2
    full.sigma.b.scenarios[i, 5]   <- mean(sigma.b.scenario.results[, 2])
    print(i)
  }
  full.sigma.b.scenarios    <- as.data.frame(full.sigma.b.scenarios)
  full.sigma.b.scenarios$V1 <- factor(full.sigma.b.scenarios$V1,
                                      levels = c("tau = 0",
                                                 "tau = -5.39"))
  full.sigma.b.scenarios$V2 <- factor(full.sigma.b.scenarios$V2,
                                      levels = c("Unblinded", "Null Adjusted",
                                                 "Alt. Adjusted",
                                                 "Block with n_B = 4"))
  full.sigma.b.scenarios$V3 <- factor(full.sigma.b.scenarios$V3,
                                      levels = c("n_int = 32", "n_int = 48"))
  full.sigma.b.scenarios$V4 <-
    as.numeric(as.character(full.sigma.b.scenarios$V4))
  full.sigma.b.scenarios$V5 <-
    as.numeric(as.character(full.sigma.b.scenarios$V5))
  # Pull additional required section from base simulations
  section.from.base      <- subset(full.base.scenarios,
                                   V1 %in% c("tau = 0",
                                             "tau = -5.39") &
                                     V5 == "No" &
                                     V4 %in% c("n_int = 32", "n_int = 48") &
                                     V2 != "Block with n_B = 8")
  section.from.base      <- data.frame(V1 = section.from.base$V1,
                                       V2 = section.from.base$V2,
                                       V3 = section.from.base$V4,
                                       V4 = rep(15.97^2,
                                                nrow(section.from.base)),
                                       V5 = section.from.base$V10)
  full.sigma.b.scenarios <- rbind(full.sigma.b.scenarios, section.from.base)
  # Store intermediate results so full replication not required for checking
  write.csv(full.sigma.b.scenarios,
            "intermediate_results/Example_3_average_results_sigma_b_scenarios.csv")
} else {
  # The following 2 lines allow for jumping immediately to plotting
  full.sigma.b.scenarios <-
    read.csv("intermediate_results/Example_3_average_results_sigma_b_scenarios.csv",
             header = TRUE)
}
full.sigma.b.scenarios$V4 <- as.numeric(as.character(full.sigma.b.scenarios$V4))
full.sigma.b.scenarios$V5 <- as.numeric(as.character(full.sigma.b.scenarios$V5))
# Create Sup Figures 23 and 24 and save
(p <- ggplot(subset(full.sigma.b.scenarios, V1 == "tau = 0"),
            aes(V4, V5)) + geom_point() + facet_grid(V2~V3) +
  xlab(expression(sigma[b]^2)) + ylab(expression(FWER)) +
  geom_hline(yintercept = 0.025, linetype = "dotted", size = 0.4) +
  theme(axis.text.x = element_text(size = 8),
        axis.text.y = element_text(size = 8),
        strip.text.x = element_text(size = 8),
        strip.text.y = element_text(size = 8),
        axis.title = element_text(size = 9),
        legend.title = element_text(size = 9),
        legend.text = element_text(size = 8)))
ggsave("SupFigure23.pdf", device = "pdf", width = 6, height = 7,
       units = "in")
(p <- ggplot(subset(full.sigma.b.scenarios, V1 != "tau = 0"),
            aes(V4, V5)) + geom_point() + facet_grid(V2~V3)+
  xlab(expression(sigma[b]^2)) + ylab(expression(Power)) +
  geom_hline(yintercept = 0.90, linetype = "dotted", size = 0.4) +
  theme(axis.text.x = element_text(size = 8),
        axis.text.y = element_text(size = 8),
        strip.text.x = element_text(size = 8),
        strip.text.y = element_text(size = 8),
        axis.title = element_text(size = 9),
        legend.title = element_text(size = 9),
        legend.text = element_text(size = 8)) + ylim(0.8, 1))
ggsave("SupFigure24.pdf", device = "pdf", width = 6, height = 7,
       units = "in")

################################################################################
# Example 3: delta variation under global null simulations                     #
################################################################################

# Unblinded
unblinded.scen.0 <- cbind(rep("unblinded", 16),
                          rep(c(32, 48), each = 8),
                          matrix(rep(0, 1), nrow = 16, ncol = 1, byrow = T),
                          matrix(rep(0, 2), nrow = 16, ncol = 2, byrow = T),
                          rep(1, 16),
                          rep(c(seq(from = 5.39/2, to = 5.39,
                                    length.out = 5)[-5],
                                seq(from = 5.39, to = 2*5.39,
                                    length.out = 5)[-1]), 2))
# Null adjusted
adjusted.0.scen.0 <- cbind(rep("adjusted", 16),
                           rep(c(32, 48), each = 8),
                           matrix(rep(0, 1), nrow = 16, ncol = 1, byrow = T),
                           matrix(rep(0, 2), nrow = 16, ncol = 2, byrow = T),
                           rep(1, 16),
                           rep(c(seq(from = 5.39/2, to = 5.39,
                                     length.out = 5)[-5],
                                 seq(from = 5.39, to = 2*5.39,
                                     length.out = 5)[-1]), 2))
# Alternative adjusted
adjusted.1.scen.0 <- cbind(rep("adjusted", 16),
                           rep(c(32, 48), each = 8),
                           matrix(0, nrow = 16, ncol = 1, byrow = T),
                           matrix(c(0, -5.39), nrow = 16, ncol = 2, byrow = T),
                           rep(1, 16),
                           rep(c(seq(from = 5.39/2, to = 5.39,
                                     length.out = 5)[-5],
                                 seq(from = 5.39, to = 2*5.39,
                                     length.out = 5)[-1]), 2))
# Block
block.scen.0 <- cbind(rep("block", 16),
                      rep(c(32, 48), each = 8),
                      matrix(0, nrow = 16, ncol = 1, byrow = T),
                      matrix(rep(0, 2), nrow = 16, ncol = 2, byrow = T),
                      rep(c(4, 4), each = 8),
                      rep(c(seq(from = 5.39/2, to = 5.39,
                                length.out = 5)[-5],
                            seq(from = 5.39, to = 2*5.39,
                                length.out = 5)[-1]), 2))

# All base simulation scenarios
delta.var <- rbind(unblinded.scen.0, adjusted.0.scen.0,
                   adjusted.1.scen.0, block.scen.0)
if (!load_intermediate) {
  # Loop to find result for each scenario and save to file
  for (i in 1:nrow(delta.var)){
    st.time <- Sys.time()
    results.i <- ssre.co(D = 2, n.pilot = as.numeric(delta.var[i, 2]),
                         procedure = delta.var[i, 1],
                         sequences = rbind(c(0, 1, 1),
                                           c(1, 0, 0),
                                           c(0, 1, 0),
                                           c(1, 0, 1)),
                         complete.block = FALSE,
                         n.inflation = FALSE,
                         alpha = 0.025, beta = 0.1,
                         delta = as.numeric(delta.var[i, 7]),
                         tau = as.numeric(delta.var[i, 3]),
                         adjustment = as.numeric(delta.var[i, 4:5]),
                         sigma.e = 13.03, sigma.b = 15.97,
                         mu.0 = 156.77, pi = c(-2.13, -4.90), n.max = 1000,
                         block.size = as.numeric(delta.var[i, 6]),
                         var.pi = FALSE, sigma.pi = 1, pos.eff = FALSE,
                         parallel = TRUE, cpus = 4, replicates = 100000,
                         seed = 128+128+56 + i)
    end.time <- Sys.time()
    write.csv(results.i$results, paste("Example3deltanull", i, ".csv", sep = ""))
  }
  
  ##############################################################################
  # Example 3: Analysis of delta variation under global null simulations (Sup  #
  # Fig 25)                                                                    #
  ##############################################################################
  
  # Create column that describes the estimator
  delta.scenarios <- cbind(c(rep("Unblinded", 16), rep("Null Adjusted", 16),
                             rep("Alt. Adjusted", 16),
                             rep("Block with n_B = 4", 16)),
                           delta.var)
  # Switch the naming convention in the column corresponding to n_int
  for (i in 1:nrow(delta.scenarios)){
    if (delta.scenarios[i, 3] == "32"){
      delta.scenarios[i,3] <- "n_int = 32"
    } else if (delta.scenarios[i, 3] == "48"){
      delta.scenarios[i, 3] <- "n_int = 48"
    }
  }
  # Create new, more complete data.frame for plotting
  full.delta.scenarios <- matrix(0, nrow = nrow(delta.scenarios), ncol = 4)
  summary.na <- numeric(nrow(delta.scenarios))
  for (i in 1:nrow(delta.scenarios)){
    delta.scenario.results       <- read.csv(paste("Example3deltanull", i,
                                                   ".csv", sep = ""))
    na <- which(is.na(delta.scenario.results[, 2]))
    if (length(na) == 0){
      full.delta.scenarios[i, 1:3] <- delta.scenarios[i, c(1, 3, 8)]
      full.delta.scenarios[i, 4]   <- mean(delta.scenario.results[, 2])
    } else {
      full.delta.scenarios[i, 1:3] <- delta.scenarios[i, c(1, 3, 8)]
      full.delta.scenarios[i, 4]   <- mean(delta.scenario.results[-na, 2])
      summary.na[i] <- length(na)
    }
    print(i)
  }
  full.delta.scenarios    <- as.data.frame(full.delta.scenarios)
  full.delta.scenarios$V1 <- factor(full.delta.scenarios$V1,
                                    levels = c("Unblinded", "Null Adjusted",
                                               "Alt. Adjusted",
                                               "Block with n_B = 4"))
  full.delta.scenarios$V2 <- factor(full.delta.scenarios$V2,
                                    levels = c("n_int = 32", "n_int = 48"))
  full.delta.scenarios$V3 <- -as.numeric(as.character(full.delta.scenarios$V3))
  full.delta.scenarios$V4 <- as.numeric(as.character(full.delta.scenarios$V4))
  # Pull additional required section from base simulations
  section.from.base       <- subset(full.base.scenarios, V1 == "tau = 0" &
                                      V5 == "No" &
                                      V4 %in% c("n_int = 32", "n_int = 48") &
                                      V2 != "Block with n_B = 8")
  section.from.base       <- data.frame(V1 = section.from.base$V2,
                                        V2 = section.from.base$V4,
                                        V3 = rep(-5.39,
                                                 nrow(section.from.base)),
                                        V4 = section.from.base$V10)
  full.delta.scenarios    <- rbind(full.delta.scenarios, section.from.base)
  full.delta.scenarios$V4 <- as.numeric(as.character(full.delta.scenarios$V4))
  # Store intermediate results so full replication not required for checking
  write.csv(full.delta.scenarios,
            "intermediate_results/Example_3_average_results_delta_null_scenarios.csv")
  
} else {
  # The following 2 lines allow for jumping immediately to plotting
  full.delta.scenarios <-
    read.csv("intermediate_results/Example_3_average_results_delta_null_scenarios.csv",
             header = TRUE)
}
# Create Sup Figure 25 and save
(p <- ggplot(full.delta.scenarios, aes(V3, V4)) + geom_point() +
  facet_grid(V1~V2) + xlab(expression(delta)) +
  ylab(expression(FWER)) +
  geom_hline(yintercept = 0.025, linetype = "dotted", size = 0.4) +
  theme(axis.text.x = element_text(size = 8),
        axis.text.y = element_text(size = 8),
        strip.text.x = element_text(size = 8),
        strip.text.y = element_text(size = 8),
        axis.title = element_text(size = 9),
        legend.title = element_text(size = 9),
        legend.text = element_text(size = 8)))
ggsave("SupFigure25.pdf", device = "pdf", width = 6, height = 7,
       units = "in")

################################################################################
# Example 3: delta variation under global alt. simulations                     #
################################################################################

# Unblinded
unblinded.scen.0 <- cbind(rep("unblinded", 16),
                          rep(c(32, 48), each = 8),
                          matrix(rep(0, 1), nrow = 16, ncol = 1, byrow = T),
                          matrix(rep(0, 2), nrow = 16, ncol = 2, byrow = T),
                          rep(1, 16),
                          rep(c(seq(from = 5.39/2, to = 5.39,
                                    length.out = 5)[-5],
                                seq(from = 5.39, to = 2*5.39,
                                    length.out = 5)[-1]), 2))
# Null adjusted
adjusted.0.scen.0 <- cbind(rep("adjusted", 16),
                           rep(c(32, 48), each = 8),
                           matrix(rep(0, 1), nrow = 16, ncol = 1, byrow = T),
                           matrix(rep(0, 2), nrow = 16, ncol = 2, byrow = T),
                           rep(1, 16),
                           rep(c(seq(from = 5.39/2, to = 5.39,
                                     length.out = 5)[-5],
                                 seq(from = 5.39, to = 2*5.39,
                                     length.out = 5)[-1]), 2))
# Alternative adjusted
adjusted.1.scen.0 <- cbind(rep("adjusted", 16),
                           rep(c(32, 48), each = 8),
                           matrix(0, nrow = 16, ncol = 1, byrow = T),
                           matrix(c(0, -5.39), nrow = 16, ncol = 2, byrow = T),
                           rep(1, 16),
                           rep(c(seq(from = 5.39/2, to = 5.39,
                                     length.out = 5)[-5],
                                 seq(from = 5.39, to = 2*5.39,
                                     length.out = 5)[-1]), 2))
# Block
block.scen.0 <- cbind(rep("block", 16),
                      rep(c(32, 48), each = 8),
                      matrix(0, nrow = 16, ncol = 1, byrow = T),
                      matrix(rep(0, 2), nrow = 16, ncol = 2, byrow = T),
                      rep(c(4, 4), each = 8),
                      rep(c(seq(from = 5.39/2, to = 5.39,
                                length.out = 5)[-5],
                            seq(from = 5.39, to = 2*5.39,
                                length.out = 5)[-1]), 2))
# All base simulation scenarios
delta.var <- rbind(unblinded.scen.0, adjusted.0.scen.0,
                   adjusted.1.scen.0, block.scen.0)
if (!load_intermediate) {
  # Loop to find result for each scenario and save to file
  for (i in 1:nrow(delta.var)){
    st.time <- Sys.time()
    results.i <- ssre.co(D = 2, n.pilot = as.numeric(delta.var[i, 2]),
                         procedure = delta.var[i, 1],
                         sequences = rbind(c(0, 1, 1),
                                           c(1, 0, 0),
                                           c(0, 1, 0),
                                           c(1, 0, 1)),
                         complete.block = FALSE,
                         n.inflation = FALSE,
                         alpha = 0.025, beta = 0.1,
                         delta = as.numeric(delta.var[i, 7]),
                         tau = -as.numeric(delta.var[i, 7]),
                         adjustment = as.numeric(delta.var[i, 4:5]),
                         sigma.e = 13.03, sigma.b = 15.97,
                         mu.0 = 156.77, pi = c(-2.13, -4.90), n.max = 1000,
                         block.size = as.numeric(delta.var[i, 6]),
                         var.pi = FALSE, sigma.pi = 1, pos.eff = FALSE,
                         parallel = TRUE, cpus = 8, replicates = 100000,
                         seed = 128+128+56+64 + i)
    end.time <- Sys.time()
    write.csv(results.i$results, paste("Example3deltaalt", i, ".csv", sep = ""))
  }
  
  ##############################################################################
  # Example 3: Analysis of delta variation under global alt simulations (Sup   #
  # Fig 26)                                                                    #
  ##############################################################################
  
  # Create column that describes the estimator
  delta.scenarios <- cbind(c(rep("Unblinded", 16), rep("Null Adjusted", 16),
                             rep("Alt. Adjusted", 16),
                             rep("Block with n_B = 4", 16)),
                           delta.var)
  # Switch the naming convention in the column corresponding to n_int
  for (i in 1:nrow(delta.scenarios)){
    if (delta.scenarios[i, 3] == "32"){
      delta.scenarios[i,3] <- "n_int = 32"
    } else if (delta.scenarios[i, 3] == "48"){
      delta.scenarios[i, 3] <- "n_int = 48"
    }
  }
  # Create new, more complete data.frame for plotting
  full.delta.scenarios <- matrix(0, nrow = nrow(delta.scenarios), ncol = 4)
  for (i in 1:nrow(delta.scenarios)){
    delta.scenario.results       <- read.csv(paste("Example3deltaalt", i,
                                                   ".csv", sep = ""))
    full.delta.scenarios[i, 1:3] <- delta.scenarios[i, c(1, 3, 8)]
    full.delta.scenarios[i, 4]   <- mean(delta.scenario.results[, 2])
    print(i)
  }
  full.delta.scenarios    <- as.data.frame(full.delta.scenarios)
  full.delta.scenarios$V1 <- factor(full.delta.scenarios$V1,
                                    levels = c("Unblinded", "Null Adjusted",
                                               "Alt. Adjusted",
                                               "Block with n_B = 4"))
  full.delta.scenarios$V2 <- factor(full.delta.scenarios$V2,
                                    levels = c("n_int = 32", "n_int = 48"))
  full.delta.scenarios$V3 <- -as.numeric(as.character(full.delta.scenarios$V3))
  full.delta.scenarios$V4 <- as.numeric(as.character(full.delta.scenarios$V4))
  # Pull additional required section from base simulations
  section.from.base       <- subset(full.base.scenarios, V1 == "tau = -5.39" &
                                      V5 == "No" &
                                      V4 %in% c("n_int = 32", "n_int = 48") &
                                      V2 != "Block with n_B = 8")
  section.from.base       <- data.frame(V1 = section.from.base$V2,
                                        V2 = section.from.base$V4,
                                        V3 = rep(-5.39,
                                                 nrow(section.from.base)),
                                        V4 = section.from.base$V10)
  full.delta.scenarios    <- rbind(full.delta.scenarios, section.from.base)
  full.delta.scenarios$V4 <- as.numeric(as.character(full.delta.scenarios$V4))
  # Store intermediate results so full replication not required for checking
  write.csv(full.delta.scenarios,
            "intermediate_results/Example_3_average_results_delta_alt_scenarios.csv")
} else {
  # The following 2 lines allow for jumping immediately to plotting
  full.delta.scenarios <-
    read.csv("intermediate_results/Example_3_average_results_delta_alt_scenarios.csv",
             header = TRUE)
}
# Create Sup Figure 26 and save
(p <- ggplot(full.delta.scenarios, aes(V3, V4)) + geom_point() +
  facet_grid(V1~V2) + xlab(expression(delta)) +
  ylab(expression(Power)) +
  geom_hline(yintercept = 0.9, linetype = "dotted", size = 0.4) +
  theme(axis.text.x = element_text(size = 8),
        axis.text.y = element_text(size = 8),
        strip.text.x = element_text(size = 8),
        strip.text.y = element_text(size = 8),
        axis.title = element_text(size = 9),
        legend.title = element_text(size = 9),
        legend.text = element_text(size = 9)))
ggsave("SupFigure26.pdf", device = "pdf", width = 6, height = 7,
       units = "in")
