# Supplementary material for: Blinded and unblinded sample size reestimation in crossover trials balanced for period
Source: Biom J. 2018 Aug 3;60(5):917–33. doi: 10.1002/bimj.201700092 (PMC6175184; doi:10.1002/bimj.201700092)
Supplement: Supplementary file 2 — Supporting Information [file BIMJ-60-917-s002.zip › Code_and_Data - v3/intermediate_results/Example_1_average_results_base_scenarios.csv]

	V1	V2	V3	V4	V5	V6	V7	V8	V9	V10	V11	V12	V13	V14	V15	V16	V17	V18	V19	V20	V21	V22	V23	V24
1	tau = (0, 0, 0)'	Unblinded	unblinded	n_int = 8	No	0	0	0	0	0	0	0	1	0.02058	0.02038	0.01986	0.05131	71.96996	6.27838471131916	4.96323924925724	7.81923986170207	69	55	86
2	tau = (0, 0, 0)'	Unblinded	unblinded	n_int = 16	No	0	0	0	0	0	0	0	1	0.0203	0.02007	0.01997	0.05059	71.85289	6.40358284639981	5.50079676233772	7.39829372447556	71	61	82
3	tau = (0, 0, 0)'	Unblinded	unblinded	n_int = 24	No	0	0	0	0	0	0	0	1	0.01933	0.02058	0.02005	0.05088	72.01264	6.45844070131264	5.72225076422275	7.24645385754496	71	63	80
4	tau = (0, 0, 0)'	Unblinded	unblinded	n_int = 32	No	0	0	0	0	0	0	0	1	0.0204	0.0201	0.0203	0.05199	71.86513	6.45615700639338	5.82987649055118	7.13691019567556	71	64	79
5	tau = (0, 0, 0)'	Unblinded	unblinded	n_int = 40	No	0	0	0	0	0	0	0	1	0.02027	0.02037	0.02012	0.05157	71.85826	6.47045402602303	5.90835073627925	7.06797433939545	71	65	78
6	tau = (-1.24, 0, 0)'	Unblinded	unblinded	n_int = 8	No	-1.24	0	0	0	0	0	0	1	0.77035	0.02095	0.01946	0.77138	71.72313	6.25961989128846	4.93644908198246	7.78826944889732	69	55	86
7	tau = (-1.24, 0, 0)'	Unblinded	unblinded	n_int = 16	No	-1.24	0	0	0	0	0	0	1	0.79064	0.01984	0.02033	0.79124	71.92775	6.40468616824824	5.50376483248317	7.40323670340454	71	61	82
8	tau = (-1.24, 0, 0)'	Unblinded	unblinded	n_int = 24	No	-1.24	0	0	0	0	0	0	1	0.79628	0.02065	0.02103	0.79679	71.90374	6.44310619481732	5.71956866050135	7.23280855562962	71	63	80
9	tau = (-1.24, 0, 0)'	Unblinded	unblinded	n_int = 32	No	-1.24	0	0	0	0	0	0	1	0.7977	0.02044	0.0205	0.79826	71.92931	6.46427387049429	5.83729505249802	7.13775435637389	71	65	79
10	tau = (-1.24, 0, 0)'	Unblinded	unblinded	n_int = 40	No	-1.24	0	0	0	0	0	0	1	0.79666	0.02015	0.02011	0.79708	71.85577	6.46823171909078	5.90133921721503	7.06410507596808	71	65	78
11	tau = (-1.24, -1.24, 0)'	Unblinded	unblinded	n_int = 8	No	-1.24	-1.24	0	0	0	0	0	1	0.76941	0.7681	0.02026	0.88135	71.90675	6.27645659498625	4.94714720417157	7.81193151236414	69	55	86
12	tau = (-1.24, -1.24, 0)'	Unblinded	unblinded	n_int = 16	No	-1.24	-1.24	0	0	0	0	0	1	0.78932	0.79169	0.02054	0.904	71.89132	6.41058626067852	5.5054530099553	7.40158660036893	71	61	82
13	tau = (-1.24, -1.24, 0)'	Unblinded	unblinded	n_int = 24	No	-1.24	-1.24	0	0	0	0	0	1	0.79342	0.79338	0.01986	0.90672	71.91406	6.44527885722509	5.71192832910234	7.23951866903475	71	63	80
14	tau = (-1.24, -1.24, 0)'	Unblinded	unblinded	n_int = 32	No	-1.24	-1.24	0	0	0	0	0	1	0.79616	0.79834	0.01962	0.90878	71.88767	6.46102003731949	5.83287755828249	7.13434092120724	71	64	79
15	tau = (-1.24, -1.24, 0)'	Unblinded	unblinded	n_int = 40	No	-1.24	-1.24	0	0	0	0	0	1	0.80102	0.80003	0.02025	0.91159	71.92935	6.47913214269669	5.91306014982151	7.06620904300274	72	65	78
16	tau = (-1.24, -1.24, -1.24)'	Unblinded	unblinded	n_int = 8	No	-1.24	-1.24	-1.24	0	0	0	0	1	0.76871	0.77076	0.76808	0.92366	71.91157	6.27256903522575	4.96019497473893	7.82287464223574	69	55	86
17	tau = (-1.24, -1.24, -1.24)'	Unblinded	unblinded	n_int = 16	No	-1.24	-1.24	-1.24	0	0	0	0	1	0.78674	0.78987	0.78919	0.93924	71.94078	6.41269249212221	5.5114025381309	7.40352481455603	71	61	82
18	tau = (-1.24, -1.24, -1.24)'	Unblinded	unblinded	n_int = 24	No	-1.24	-1.24	-1.24	0	0	0	0	1	0.79503	0.79419	0.79674	0.94589	71.92119	6.44763608380627	5.71374491144877	7.23866891989281	71	63	80
19	tau = (-1.24, -1.24, -1.24)'	Unblinded	unblinded	n_int = 32	No	-1.24	-1.24	-1.24	0	0	0	0	1	0.79881	0.79591	0.79754	0.94654	71.90998	6.46124355771187	5.83530284484014	7.13756888978465	71	64	79
20	tau = (-1.24, -1.24, -1.24)'	Unblinded	unblinded	n_int = 40	No	-1.24	-1.24	-1.24	0	0	0	0	1	0.79996	0.80033	0.79665	0.94834	71.88619	6.46974573244408	5.90814870675741	7.06853324059269	71	65	78
21	tau = (-1.24, -1.24, -1.24)'	Unblinded	unblinded	n_int = 8	Yes	-1.24	-1.24	-1.24	0	0	0	0	1	0.80405	0.80328	0.8038	0.93937	78.86149	6.27997800563747	4.94708080037767	7.81301294384548	76	60	94
22	tau = (-1.24, -1.24, -1.24)'	Unblinded	unblinded	n_int = 16	Yes	-1.24	-1.24	-1.24	0	0	0	0	1	0.80595	0.80727	0.80551	0.94797	75.16836	6.41384081173157	5.50648844158052	7.41433053269852	74	64	86
23	tau = (-1.24, -1.24, -1.24)'	Unblinded	unblinded	n_int = 24	Yes	-1.24	-1.24	-1.24	0	0	0	0	1	0.80653	0.80493	0.80645	0.94974	74.03691	6.44182274652665	5.70963979591024	7.23984604178757	73	65	82
24	tau = (-1.24, -1.24, -1.24)'	Unblinded	unblinded	n_int = 32	Yes	-1.24	-1.24	-1.24	0	0	0	0	1	0.80866	0.80782	0.80781	0.9523	73.78752	6.46276699019249	5.83430028720555	7.13250868717014	73	66	81
25	tau = (-1.24, -1.24, -1.24)'	Unblinded	unblinded	n_int = 40	Yes	-1.24	-1.24	-1.24	0	0	0	0	1	0.80459	0.80736	0.80759	0.95152	73.32963	6.47716844731824	5.91523831816697	7.07240976293081	73	66	80
26	tau = (-1.51, -2.15, -2.37)'	Unblinded	unblinded	n_int = 8	No	-1.51	-2.15	-2.37	0	0	0	0	1	0.89687	0.98986	0.9957	0.99873	71.83568	6.26648273911174	4.94219733712829	7.80702744179905	69	55	86
27	tau = (-1.51, -2.15, -2.37)'	Unblinded	unblinded	n_int = 16	No	-1.51	-2.15	-2.37	0	0	0	0	1	0.91677	0.99601	0.99885	0.99982	71.97668	6.41320318349993	5.50939288021231	7.41617000863816	71	61	82
28	tau = (-1.51, -2.15, -2.37)'	Unblinded	unblinded	n_int = 24	No	-1.51	-2.15	-2.37	0	0	0	0	1	0.92307	0.99713	0.99923	0.99992	71.89964	6.44508471149484	5.71961871223781	7.22986633526473	71	63	80
29	tau = (-1.51, -2.15, -2.37)'	Unblinded	unblinded	n_int = 32	No	-1.51	-2.15	-2.37	0	0	0	0	1	0.92575	0.99785	0.99952	0.99997	71.89509	6.46255865775666	5.82848981078511	7.13179024052426	71	64	79
30	tau = (-1.51, -2.15, -2.37)'	Unblinded	unblinded	n_int = 40	No	-1.51	-2.15	-2.37	0	0	0	0	1	0.92751	0.99795	0.99958	0.99996	71.87935	6.46827468199094	5.90782851951574	7.067552762588	71	65	78
31	tau = (0, 0, 0)'	Null Adjusted	adjusted	n_int = 8	No	0	0	0	0	0	0	0	1	0.01975	0.01937	0.01943	0.04962	71.79493	6.206646882263	4.81587473907892	7.86294779868461	69	53	87
32	tau = (0, 0, 0)'	Null Adjusted	adjusted	n_int = 16	No	0	0	0	0	0	0	0	1	0.02032	0.02057	0.02027	0.05124	71.84067	6.36502905067564	5.37681357800608	7.47651014735609	70	59	82
33	tau = (0, 0, 0)'	Null Adjusted	adjusted	n_int = 24	No	0	0	0	0	0	0	0	1	0.01955	0.01961	0.01917	0.04959	71.9217	6.41679468266529	5.60307833408857	7.31586273949833	71	62	81
34	tau = (0, 0, 0)'	Null Adjusted	adjusted	n_int = 32	No	0	0	0	0	0	0	0	1	0.02015	0.01969	0.02014	0.05085	71.93859	6.4445968587387	5.73672282241368	7.21660414250409	71	63	80
35	tau = (0, 0, 0)'	Null Adjusted	adjusted	n_int = 40	No	0	0	0	0	0	0	0	1	0.01978	0.02013	0.01958	0.05041	71.90904	6.45174983829716	5.81819583946372	7.1486837540335	71	64	79
36	tau = (-1.24, 0, 0)'	Null Adjusted	adjusted	n_int = 8	No	-1.24	0	0	0	0	0	0	1	0.77434	0.01908	0.01925	0.77518	76.81952	6.63967966496784	5.16724452567771	8.39272232842099	73	57	93
37	tau = (-1.24, 0, 0)'	Null Adjusted	adjusted	n_int = 16	No	-1.24	0	0	0	0	0	0	1	0.79555	0.01955	0.01904	0.79604	76.41486	6.77012929201419	5.71973925408541	7.95896823589634	75	63	88
38	tau = (-1.24, 0, 0)'	Null Adjusted	adjusted	n_int = 24	No	-1.24	0	0	0	0	0	0	1	0.80186	0.01978	0.01968	0.80243	76.22875	6.80626519073879	5.94782062383326	7.75259447058267	75	66	86
39	tau = (-1.24, 0, 0)'	Null Adjusted	adjusted	n_int = 32	No	-1.24	0	0	0	0	0	0	1	0.80552	0.01947	0.01947	0.80596	76.17958	6.82761362804446	6.07653819860414	7.63879863411324	75	67	84
40	tau = (-1.24, 0, 0)'	Null Adjusted	adjusted	n_int = 40	No	-1.24	0	0	0	0	0	0	1	0.80807	0.01951	0.01969	0.80854	76.25382	6.84890032008598	6.18345516246731	7.56784354294854	76	68	84
41	tau = (-1.24, -1.24, 0)'	Null Adjusted	adjusted	n_int = 8	No	-1.24	-1.24	0	0	0	0	0	1	0.7809	0.77955	0.01909	0.88406	76.789	6.64897483309601	5.19598245092686	8.38636134357253	73	57	92
42	tau = (-1.24, -1.24, 0)'	Null Adjusted	adjusted	n_int = 16	No	-1.24	-1.24	0	0	0	0	0	1	0.80095	0.80069	0.01902	0.90436	76.38053	6.7746125566034	5.74350407880782	7.93991451000097	75	63	88
43	tau = (-1.24, -1.24, 0)'	Null Adjusted	adjusted	n_int = 24	No	-1.24	-1.24	0	0	0	0	0	1	0.80714	0.80616	0.01904	0.91148	76.27826	6.81791888900205	5.96142207421651	7.75760594285201	75	66	86
44	tau = (-1.24, -1.24, 0)'	Null Adjusted	adjusted	n_int = 32	No	-1.24	-1.24	0	0	0	0	0	1	0.81093	0.81068	0.0198	0.91502	76.28695	6.84068931405459	6.106510627017	7.63726827742635	76	67	84
45	tau = (-1.24, -1.24, 0)'	Null Adjusted	adjusted	n_int = 40	No	-1.24	-1.24	0	0	0	0	0	1	0.81151	0.81204	0.01888	0.91544	76.25237	6.85170410516642	6.1841605475335	7.56503824734097	76	68	83
46	tau = (-1.24, -1.24, -1.24)'	Null Adjusted	adjusted	n_int = 8	No	-1.24	-1.24	-1.24	0	0	0	0	1	0.77528	0.78113	0.77705	0.92115	76.96519	6.64479105830184	5.17380172212684	8.40865596568681	73	57	93
47	tau = (-1.24, -1.24, -1.24)'	Null Adjusted	adjusted	n_int = 16	No	-1.24	-1.24	-1.24	0	0	0	0	1	0.79416	0.79817	0.79543	0.93759	76.41771	6.77053586387539	5.72041742566711	7.96277324647293	75	63	88
48	tau = (-1.24, -1.24, -1.24)'	Null Adjusted	adjusted	n_int = 24	No	-1.24	-1.24	-1.24	0	0	0	0	1	0.79899	0.80487	0.80099	0.94285	76.21446	6.80333871365757	5.95234207351758	7.75137315971848	75	66	86
49	tau = (-1.24, -1.24, -1.24)'	Null Adjusted	adjusted	n_int = 32	No	-1.24	-1.24	-1.24	0	0	0	0	1	0.80719	0.80881	0.80379	0.94586	76.30855	6.8375539142131	6.08899767305042	7.64993242907052	75	67	84
50	tau = (-1.24, -1.24, -1.24)'	Null Adjusted	adjusted	n_int = 40	No	-1.24	-1.24	-1.24	0	0	0	0	1	0.8062	0.81204	0.80599	0.94738	76.18544	6.83872356120693	6.17038288523412	7.56723162991099	76	68	83
51	tau = (-1.24, -1.24, -1.24)'	Null Adjusted	adjusted	n_int = 8	Yes	-1.24	-1.24	-1.24	0	0	0	0	1	0.80945	0.81408	0.80884	0.93725	84.16028	6.62345446548751	5.1739076289316	8.37975116480878	80	63	101
52	tau = (-1.24, -1.24, -1.24)'	Null Adjusted	adjusted	n_int = 16	Yes	-1.24	-1.24	-1.24	0	0	0	0	1	0.8111	0.81798	0.81367	0.9471	79.75006	6.76665646809781	5.71700703032891	7.95811249870666	78	66	92
53	tau = (-1.24, -1.24, -1.24)'	Null Adjusted	adjusted	n_int = 24	Yes	-1.24	-1.24	-1.24	0	0	0	0	1	0.81313	0.81853	0.8138	0.94864	78.49176	6.80757803859137	5.95012257758995	7.75335537180266	77	68	89
54	tau = (-1.24, -1.24, -1.24)'	Null Adjusted	adjusted	n_int = 32	Yes	-1.24	-1.24	-1.24	0	0	0	0	1	0.81538	0.81945	0.81775	0.95147	78.22139	6.83310938075995	6.08800621105553	7.65362228223427	77	69	86
55	tau = (-1.24, -1.24, -1.24)'	Null Adjusted	adjusted	n_int = 40	Yes	-1.24	-1.24	-1.24	0	0	0	0	1	0.81396	0.81711	0.81423	0.95036	77.78217	6.84638991743252	6.17607685745894	7.56734531745792	78	69	85
56	tau = (-1.51, -2.15, -2.37)'	Null Adjusted	adjusted	n_int = 8	No	-1.51	-2.15	-2.37	0	0	0	0	1	0.91694	0.99189	0.99573	0.99856	84.85378	7.35867496148255	5.74492620405294	9.26437022901538	81	64	102
57	tau = (-1.51, -2.15, -2.37)'	Null Adjusted	adjusted	n_int = 16	No	-1.51	-2.15	-2.37	0	0	0	0	1	0.93723	0.99715	0.99899	0.99983	84.20949	7.48041856322434	6.33657089717444	8.76010119777124	83	70	97
58	tau = (-1.51, -2.15, -2.37)'	Null Adjusted	adjusted	n_int = 24	No	-1.51	-2.15	-2.37	0	0	0	0	1	0.94209	0.99795	0.99935	0.9999	83.85886	7.49480845100541	6.56397818902041	8.52598792843704	83	72	94
59	tau = (-1.51, -2.15, -2.37)'	Null Adjusted	adjusted	n_int = 32	No	-1.51	-2.15	-2.37	0	0	0	0	1	0.94464	0.99847	0.9995	0.9999	83.77319	7.5142429683728	6.70915257750035	8.39303435403155	83	74	93
60	tau = (-1.51, -2.15, -2.37)'	Null Adjusted	adjusted	n_int = 40	No	-1.51	-2.15	-2.37	0	0	0	0	1	0.94676	0.99879	0.9996	0.99993	83.65001	7.52143459901725	6.80020204484296	8.2992191880592	83	75	92
61	tau = (0, 0, 0)'	Alt. Adjusted	adjusted	n_int = 8	No	0	0	0	0	-1.24	-1.24	-1.24	1	0.02009	0.01985	0.01866	0.04999	67.08117	5.76913577729565	4.40430985157078	7.41244521955134	64	49	82
62	tau = (0, 0, 0)'	Alt. Adjusted	adjusted	n_int = 16	No	0	0	0	0	-1.24	-1.24	-1.24	1	0.01932	0.01903	0.01996	0.04952	67.4038	5.95097368916189	4.96819040388403	7.07506172110715	66	55	78
63	tau = (0, 0, 0)'	Alt. Adjusted	adjusted	n_int = 24	No	0	0	0	0	-1.24	-1.24	-1.24	1	0.02044	0.01983	0.02017	0.0508	67.52888	6.01507282968504	5.2097798943265	6.91345501612983	66	58	76
64	tau = (0, 0, 0)'	Alt. Adjusted	adjusted	n_int = 32	No	0	0	0	0	-1.24	-1.24	-1.24	1	0.01935	0.01942	0.01943	0.04978	67.59566	6.04858771465473	5.34412668215153	6.81999310384169	67	59	75
65	tau = (0, 0, 0)'	Alt. Adjusted	adjusted	n_int = 40	No	0	0	0	0	-1.24	-1.24	-1.24	1	0.01979	0.01997	0.01952	0.04982	67.55185	6.06154426622946	5.42619172635541	6.73905062562101	67	60	74
66	tau = (-1.24, 0, 0)'	Alt. Adjusted	adjusted	n_int = 8	No	-1.24	0	0	0	-1.24	-1.24	-1.24	1	0.74399	0.02023	0.01891	0.745	71.94232	6.19284263183705	4.73027642480582	7.96064920699504	68	52	88
67	tau = (-1.24, 0, 0)'	Alt. Adjusted	adjusted	n_int = 16	No	-1.24	0	0	0	-1.24	-1.24	-1.24	1	0.77022	0.01981	0.01959	0.77093	71.91707	6.36025438357587	5.31385841172462	7.54251180132957	70	59	83
68	tau = (-1.24, 0, 0)'	Alt. Adjusted	adjusted	n_int = 24	No	-1.24	0	0	0	-1.24	-1.24	-1.24	1	0.77761	0.01961	0.01921	0.77822	71.90213	6.41135022824781	5.54955124186351	7.36681319187725	71	61	81
69	tau = (-1.24, 0, 0)'	Alt. Adjusted	adjusted	n_int = 32	No	-1.24	0	0	0	-1.24	-1.24	-1.24	1	0.77716	0.0196	0.01894	0.77775	71.94851	6.43758506241441	5.68891611801184	7.25946635271956	71	63	80
70	tau = (-1.24, 0, 0)'	Alt. Adjusted	adjusted	n_int = 40	No	-1.24	0	0	0	-1.24	-1.24	-1.24	1	0.78282	0.02011	0.01925	0.7834	71.85063	6.45336008908088	5.77592085746051	7.17016298073105	71	64	79
71	tau = (-1.24, -1.24, 0)'	Alt. Adjusted	adjusted	n_int = 8	No	-1.24	-1.24	0	0	-1.24	-1.24	-1.24	1	0.75119	0.75375	0.01991	0.86402	71.89807	6.21206062939487	4.74151531396289	7.94561864730101	69	52	88
72	tau = (-1.24, -1.24, 0)'	Alt. Adjusted	adjusted	n_int = 16	No	-1.24	-1.24	0	0	-1.24	-1.24	-1.24	1	0.77312	0.77383	0.01977	0.88595	71.83996	6.35852806090659	5.3194960516354	7.53062512085254	70	59	83
73	tau = (-1.24, -1.24, 0)'	Alt. Adjusted	adjusted	n_int = 24	No	-1.24	-1.24	0	0	-1.24	-1.24	-1.24	1	0.77931	0.77903	0.01941	0.8924	71.88196	6.4118978374841	5.55926203326681	7.35052516517743	71	61	81
74	tau = (-1.24, -1.24, 0)'	Alt. Adjusted	adjusted	n_int = 32	No	-1.24	-1.24	0	0	-1.24	-1.24	-1.24	1	0.78572	0.78611	0.02036	0.89752	71.91129	6.44226307925683	5.70199155950636	7.2418099208478	71	63	80
75	tau = (-1.24, -1.24, 0)'	Alt. Adjusted	adjusted	n_int = 40	No	-1.24	-1.24	0	0	-1.24	-1.24	-1.24	1	0.78583	0.78761	0.01949	0.89872	71.87534	6.44996052227839	5.79053771953228	7.16505251360167	71	64	79
76	tau = (-1.24, -1.24, -1.24)'	Alt. Adjusted	adjusted	n_int = 8	No	-1.24	-1.24	-1.24	0	-1.24	-1.24	-1.24	1	0.7432	0.74929	0.74263	0.90008	71.86046	6.18004025551156	4.73154733400415	7.93898268484508	68	52	88
77	tau = (-1.24, -1.24, -1.24)'	Alt. Adjusted	adjusted	n_int = 16	No	-1.24	-1.24	-1.24	0	-1.24	-1.24	-1.24	1	0.7691	0.77463	0.77018	0.92456	71.98782	6.36582191858524	5.31542476404915	7.55937523868555	70	59	83
78	tau = (-1.24, -1.24, -1.24)'	Alt. Adjusted	adjusted	n_int = 24	No	-1.24	-1.24	-1.24	0	-1.24	-1.24	-1.24	1	0.77697	0.77924	0.77501	0.93118	71.87409	6.41144446065348	5.54730393230632	7.35906396014589	71	61	81
79	tau = (-1.24, -1.24, -1.24)'	Alt. Adjusted	adjusted	n_int = 32	No	-1.24	-1.24	-1.24	0	-1.24	-1.24	-1.24	1	0.78123	0.78624	0.78139	0.93514	71.87156	6.43459207964528	5.68844541244362	7.24459539382417	71	63	80
80	tau = (-1.24, -1.24, -1.24)'	Alt. Adjusted	adjusted	n_int = 40	No	-1.24	-1.24	-1.24	0	-1.24	-1.24	-1.24	1	0.78424	0.78613	0.78194	0.93705	71.86696	6.44986524047675	5.77496874411796	7.17572960810533	71	64	79
81	tau = (-1.24, -1.24, -1.24)'	Alt. Adjusted	adjusted	n_int = 8	Yes	-1.24	-1.24	-1.24	0	-1.24	-1.24	-1.24	1	0.78136	0.78564	0.78145	0.92195	78.84328	6.1913186395518	4.72685129824019	7.94563113589121	75	57	96
82	tau = (-1.24, -1.24, -1.24)'	Alt. Adjusted	adjusted	n_int = 16	Yes	-1.24	-1.24	-1.24	0	-1.24	-1.24	-1.24	1	0.78569	0.79053	0.78848	0.9329	75.06462	6.35893185324001	5.31030374307703	7.53670768775055	73	62	87
83	tau = (-1.24, -1.24, -1.24)'	Alt. Adjusted	adjusted	n_int = 24	Yes	-1.24	-1.24	-1.24	0	-1.24	-1.24	-1.24	1	0.79094	0.79371	0.7873	0.93703	73.97353	6.4068178341411	5.54481793317684	7.35251916595223	73	63	83
84	tau = (-1.24, -1.24, -1.24)'	Alt. Adjusted	adjusted	n_int = 32	Yes	-1.24	-1.24	-1.24	0	-1.24	-1.24	-1.24	1	0.79295	0.79645	0.79179	0.9399	73.82984	6.441050310594	5.68912185463775	7.26451463646278	73	65	82
85	tau = (-1.24, -1.24, -1.24)'	Alt. Adjusted	adjusted	n_int = 40	Yes	-1.24	-1.24	-1.24	0	-1.24	-1.24	-1.24	1	0.79245	0.79638	0.79124	0.93988	73.31123	6.45669059957351	5.78606010661841	7.17397458273134	72	65	81
86	tau = (-1.51, -2.15, -2.37)'	Alt. Adjusted	adjusted	n_int = 8	No	-1.51	-2.15	-2.37	0	-1.24	-1.24	-1.24	1	0.8997	0.98643	0.99307	0.99708	80.25522	6.92650894698643	5.32841057769248	8.85157746491278	76	59	98
87	tau = (-1.51, -2.15, -2.37)'	Alt. Adjusted	adjusted	n_int = 16	No	-1.51	-2.15	-2.37	0	-1.24	-1.24	-1.24	1	0.92278	0.99513	0.9978	0.99934	79.70272	7.06413786280099	5.92532658443667	8.33890869900092	78	65	92
88	tau = (-1.51, -2.15, -2.37)'	Alt. Adjusted	adjusted	n_int = 24	No	-1.51	-2.15	-2.37	0	-1.24	-1.24	-1.24	1	0.92961	0.9968	0.99887	0.99975	79.44923	7.09344907374648	6.16379098525404	8.13071274746527	78	68	90
89	tau = (-1.51, -2.15, -2.37)'	Alt. Adjusted	adjusted	n_int = 32	No	-1.51	-2.15	-2.37	0	-1.24	-1.24	-1.24	1	0.93147	0.99754	0.99926	0.99989	79.4108	7.12028387164553	6.30711500938278	8.00290803904033	79	70	88
90	tau = (-1.51, -2.15, -2.37)'	Alt. Adjusted	adjusted	n_int = 40	No	-1.51	-2.15	-2.37	0	-1.24	-1.24	-1.24	1	0.9353	0.99799	0.99925	0.99991	79.33045	7.13061770721519	6.3983812507409	7.90862862877349	79	71	87
91	tau = (0, 0, 0)'	Block with n_B = 2	block	n_int = 8	No	0	0	0	0	0	0	0	2	0.0198	0.02004	0.02012	0.0509	72.3228	5.98009542038829	4.26402060327568	8.18525135684158	66	48	90
92	tau = (0, 0, 0)'	Block with n_B = 2	block	n_int = 16	No	0	0	0	0	0	0	0	2	0.02032	0.02071	0.01958	0.05116	72.39352	6.24409371928274	4.94436073394561	7.77887542122838	70	56	86
93	tau = (0, 0, 0)'	Block with n_B = 2	block	n_int = 24	No	0	0	0	0	0	0	0	2	0.01972	0.01995	0.02014	0.0504	72.3207	6.32388366113026	5.22809418300058	7.58203271243946	70	58	84
94	tau = (0, 0, 0)'	Block with n_B = 2	block	n_int = 32	No	0	0	0	0	0	0	0	2	0.02056	0.0201	0.01961	0.05143	72.35986	6.36615177158803	5.41724138771797	7.45288040355905	70	60	82
95	tau = (0, 0, 0)'	Block with n_B = 2	block	n_int = 40	No	0	0	0	0	0	0	0	2	0.02098	0.01993	0.02035	0.05177	72.42648	6.40421444655251	5.53606561055599	7.37435442591482	72	62	82
96	tau = (0, 0, 0)'	Block with n_B = 4	block	n_int = 16	No	0	0	0	0	0	0	0	4	0.0203	0.02085	0.02073	0.05251	73.37756	6.32660682476847	5.24339627002109	7.57706823167088	72	60	84
97	tau = (0, 0, 0)'	Block with n_B = 4	block	n_int = 32	No	0	0	0	0	0	0	0	4	0.02035	0.02038	0.01988	0.05114	73.41372	6.42377844265126	5.62335996322332	7.299809388421	72	64	84
98	tau = (-1.24, 0, 0)'	Block with n_B = 2	block	n_int = 8	No	-1.24	0	0	0	0	0	0	2	0.74429	0.02053	0.02101	0.74542	72.4143	5.98690040764181	4.27651624655738	8.176373957809	66	48	90
99	tau = (-1.24, 0, 0)'	Block with n_B = 2	block	n_int = 16	No	-1.24	0	0	0	0	0	0	2	0.77196	0.02013	0.01951	0.77285	72.32406	6.24461348800396	4.94646430998401	7.77612884168867	70	56	86
100	tau = (-1.24, 0, 0)'	Block with n_B = 2	block	n_int = 24	No	-1.24	0	0	0	0	0	0	2	0.78212	0.02075	0.02061	0.78273	72.3989	6.32536279989647	5.2386856908157	7.59329573206232	70	58	84
101	tau = (-1.24, 0, 0)'	Block with n_B = 2	block	n_int = 32	No	-1.24	0	0	0	0	0	0	2	0.79074	0.02105	0.02018	0.79141	72.3961	6.38258229163822	5.41478413146595	7.45184341514569	70	60	82
102	tau = (-1.24, 0, 0)'	Block with n_B = 2	block	n_int = 40	No	-1.24	0	0	0	0	0	0	2	0.79142	0.01995	0.02025	0.79199	72.47542	6.40812397866075	5.54825693915805	7.36738107720473	72	62	82
103	tau = (-1.24, 0, 0)'	Block with n_B = 4	block	n_int = 16	No	-1.24	0	0	0	0	0	0	4	0.78582	0.01956	0.02086	0.78645	73.36684	6.33120011516889	5.24240307835944	7.57922008434904	72	60	84
104	tau = (-1.24, 0, 0)'	Block with n_B = 4	block	n_int = 32	No	-1.24	0	0	0	0	0	0	4	0.80138	0.02003	0.02041	0.80188	73.35528	6.41307946415376	5.62646441043893	7.28579503415285	72	64	80
105	tau = (-1.24, -1.24, 0)'	Block with n_B = 2	block	n_int = 8	No	-1.24	-1.24	0	0	0	0	0	2	0.7455	0.74464	0.02048	0.85746	72.49738	5.99758121801061	4.29055011024922	8.17393400796479	66	48	90
106	tau = (-1.24, -1.24, 0)'	Block with n_B = 2	block	n_int = 16	No	-1.24	-1.24	0	0	0	0	0	2	0.77229	0.77214	0.02034	0.88439	72.29962	6.23308789964518	4.93276641397491	7.78508535408068	70	56	86
107	tau = (-1.24, -1.24, 0)'	Block with n_B = 2	block	n_int = 24	No	-1.24	-1.24	0	0	0	0	0	2	0.78375	0.78293	0.02025	0.89497	72.37594	6.33749453090353	5.24033107670829	7.59271062373511	70	58	84
108	tau = (-1.24, -1.24, 0)'	Block with n_B = 2	block	n_int = 32	No	-1.24	-1.24	0	0	0	0	0	2	0.78793	0.78731	0.02028	0.89967	72.33736	6.37242036942392	5.41686516548994	7.44621952118167	70	60	82
109	tau = (-1.24, -1.24, 0)'	Block with n_B = 2	block	n_int = 40	No	-1.24	-1.24	0	0	0	0	0	2	0.79262	0.79216	0.02022	0.9036	72.35874	6.39853810988859	5.53666400671839	7.36533886100554	72	62	82
110	tau = (-1.24, -1.24, 0)'	Block with n_B = 4	block	n_int = 16	No	-1.24	-1.24	0	0	0	0	0	4	0.7887	0.78856	0.02114	0.89883	73.39964	6.32912064199228	5.2495119325489	7.58157104414875	72	60	84
111	tau = (-1.24, -1.24, 0)'	Block with n_B = 4	block	n_int = 32	No	-1.24	-1.24	0	0	0	0	0	4	0.80021	0.80031	0.01982	0.90997	73.42836	6.42553216392937	5.62377295321141	7.30290582742231	72	64	84
112	tau = (-1.24, -1.24, -1.24)'	Block with n_B = 2	block	n_int = 8	No	-1.24	-1.24	-1.24	0	0	0	0	2	0.74284	0.74037	0.74118	0.89815	72.36008	5.98288613756427	4.28045401742615	8.17193546197631	66	48	90
113	tau = (-1.24, -1.24, -1.24)'	Block with n_B = 2	block	n_int = 16	No	-1.24	-1.24	-1.24	0	0	0	0	2	0.77472	0.7736	0.77563	0.92677	72.52316	6.24694583524543	4.95309013531284	7.80955513546648	70	56	86
114	tau = (-1.24, -1.24, -1.24)'	Block with n_B = 2	block	n_int = 24	No	-1.24	-1.24	-1.24	0	0	0	0	2	0.78351	0.78469	0.78535	0.93588	72.4978	6.34508300617095	5.24950497522313	7.59802111686359	70	58	84
115	tau = (-1.24, -1.24, -1.24)'	Block with n_B = 2	block	n_int = 32	No	-1.24	-1.24	-1.24	0	0	0	0	2	0.78866	0.79	0.78902	0.94053	72.35954	6.3721836402362	5.41524393377132	7.44715656768154	70	60	82
116	tau = (-1.24, -1.24, -1.24)'	Block with n_B = 2	block	n_int = 40	No	-1.24	-1.24	-1.24	0	0	0	0	2	0.79418	0.79336	0.7956	0.94305	72.39302	6.39818460335438	5.53242252903691	7.37095115360714	72	62	82
117	tau = (-1.24, -1.24, -1.24)'	Block with n_B = 4	block	n_int = 16	No	-1.24	-1.24	-1.24	0	0	0	0	4	0.78678	0.78699	0.78597	0.93648	73.3634	6.32185550661018	5.23672642017104	7.58724398353579	72	60	84
118	tau = (-1.24, -1.24, -1.24)'	Block with n_B = 4	block	n_int = 32	No	-1.24	-1.24	-1.24	0	0	0	0	4	0.80349	0.80039	0.80225	0.94743	73.43848	6.42183243943283	5.63255495781595	7.29872809231856	72	64	84
119	tau = (-1.24, -1.24, -1.24)'	Block with n_B = 2	block	n_int = 8	Yes	-1.24	-1.24	-1.24	0	0	0	0	2	0.77472	0.77455	0.77771	0.91628	79.32236	5.97144627145713	4.27576682181376	8.16589042199302	72	52	100
120	tau = (-1.24, -1.24, -1.24)'	Block with n_B = 2	block	n_int = 16	Yes	-1.24	-1.24	-1.24	0	0	0	0	2	0.79038	0.78855	0.79021	0.93403	75.63778	6.25713337722938	4.95092036882931	7.77537350935022	72	58	90
121	tau = (-1.24, -1.24, -1.24)'	Block with n_B = 2	block	n_int = 24	Yes	-1.24	-1.24	-1.24	0	0	0	0	2	0.79527	0.79651	0.79501	0.93996	74.5822	6.33886096024715	5.23891916941747	7.57856264075142	72	60	86
122	tau = (-1.24, -1.24, -1.24)'	Block with n_B = 2	block	n_int = 32	Yes	-1.24	-1.24	-1.24	0	0	0	0	2	0.79693	0.80009	0.79963	0.9442	74.18134	6.36413805489494	5.41709531527936	7.45532831132056	72	62	84
123	tau = (-1.24, -1.24, -1.24)'	Block with n_B = 2	block	n_int = 40	Yes	-1.24	-1.24	-1.24	0	0	0	0	2	0.8014	0.80151	0.80049	0.94656	73.82558	6.40088540505371	5.5377283113339	7.3640366732682	72	62	84
124	tau = (-1.24, -1.24, -1.24)'	Block with n_B = 4	block	n_int = 16	Yes	-1.24	-1.24	-1.24	0	0	0	0	4	0.80497	0.80573	0.80586	0.94509	76.6582	6.33358094409966	5.24342940441789	7.5929337043303	76	64	88
125	tau = (-1.24, -1.24, -1.24)'	Block with n_B = 4	block	n_int = 32	Yes	-1.24	-1.24	-1.24	0	0	0	0	4	0.81164	0.81006	0.80945	0.95113	75.23496	6.41430909559616	5.62571466908899	7.30131945879792	76	64	84
126	tau = (-1.51, -2.15, -2.37)'	Block with n_B = 2	block	n_int = 8	No	-1.51	-2.15	-2.37	0	0	0	0	2	0.8653	0.9767	0.98708	0.99509	72.30416	5.98725657831549	4.28201012191087	8.15745774022752	66	48	90
127	tau = (-1.51, -2.15, -2.37)'	Block with n_B = 2	block	n_int = 16	No	-1.51	-2.15	-2.37	0	0	0	0	2	0.89858	0.99073	0.99639	0.99919	72.44308	6.24909135173671	4.94031068359983	7.7946546378614	70	56	86
128	tau = (-1.51, -2.15, -2.37)'	Block with n_B = 2	block	n_int = 24	No	-1.51	-2.15	-2.37	0	0	0	0	2	0.91015	0.99446	0.99804	0.99961	72.35696	6.32732049431144	5.23908528491538	7.57674491843886	70	58	84
129	tau = (-1.51, -2.15, -2.37)'	Block with n_B = 2	block	n_int = 32	No	-1.51	-2.15	-2.37	0	0	0	0	2	0.91664	0.99563	0.99881	0.99978	72.45998	6.3803930402903	5.42560775926646	7.45601336493075	70	60	82
130	tau = (-1.51, -2.15, -2.37)'	Block with n_B = 2	block	n_int = 40	No	-1.51	-2.15	-2.37	0	0	0	0	2	0.91867	0.99654	0.99903	0.99985	72.36868	6.40209391059394	5.53257578418523	7.36591760724423	72	62	82
131	tau = (-1.51, -2.15, -2.37)'	Block with n_B = 4	block	n_int = 16	No	-1.51	-2.15	-2.37	0	0	0	0	4	0.91354	0.99465	0.9984	0.99965	73.32832	6.31850545077037	5.23515969167436	7.58024400908044	72	60	84
132	tau = (-1.51, -2.15, -2.37)'	Block with n_B = 4	block	n_int = 32	No	-1.51	-2.15	-2.37	0	0	0	0	4	0.92541	0.99715	0.99934	0.99987	73.33964	6.41960098145054	5.61909804414806	7.29131103744634	72	64	80
