# Supplementary material for: Blinded and unblinded sample size reestimation in crossover trials balanced for period
Source: Biom J. 2018 Aug 3;60(5):917–33. doi: 10.1002/bimj.201700092 (PMC6175184; doi:10.1002/bimj.201700092)
Supplement: Supplementary file 2 — Supporting Information [file BIMJ-60-917-s002.zip › Code_and_Data - v3/intermediate_results/Example_1_average_results_delta_alt_scenarios.csv]

	V1	V2	V3	V4	V5	V6	V7
1	Unblinded	n_int = 16	-0.62	0.78567	242	282	325
2	Unblinded	n_int = 16	-0.775	0.78541	155	180	208
3	Unblinded	n_int = 16	-0.93	0.78698	108	125	145
4	Unblinded	n_int = 16	-1.085	0.7879	79	92	107
5	Unblinded	n_int = 16	-1.55	0.79235	39	46	52
6	Unblinded	n_int = 16	-1.86	0.7949	27	32	37
7	Unblinded	n_int = 16	-2.17	0.8024	20	23	27
8	Unblinded	n_int = 16	-2.48	0.81543	16	18	21
9	Unblinded	n_int = 32	-0.62	0.79413	256	284	314
10	Unblinded	n_int = 32	-0.775	0.79377	164	182	201
11	Unblinded	n_int = 32	-0.93	0.79498	114	127	140
12	Unblinded	n_int = 32	-1.085	0.79776	84	93	103
13	Unblinded	n_int = 32	-1.55	0.80015	42	46	51
14	Unblinded	n_int = 32	-1.86	0.82298	32	32	35
15	Unblinded	n_int = 32	-2.17	0.90438	32	32	32
16	Unblinded	n_int = 32	-2.48	0.96223	32	32	32
17	Null Adjusted	n_int = 16	-0.62	0.78407	240	284	334
18	Null Adjusted	n_int = 16	-0.775	0.78571	155	184	216
19	Null Adjusted	n_int = 16	-0.93	0.78674	109	129	151
20	Null Adjusted	n_int = 16	-1.085	0.79298	81	96	113
21	Null Adjusted	n_int = 16	-1.55	0.80228	42	50	58
22	Null Adjusted	n_int = 16	-1.86	0.81217	30	36	42
23	Null Adjusted	n_int = 16	-2.17	0.82431	24	28	32
24	Null Adjusted	n_int = 16	-2.48	0.8418	19	22	26
25	Null Adjusted	n_int = 32	-0.62	0.79253	256	287	321
26	Null Adjusted	n_int = 32	-0.775	0.79534	165	186	208
27	Null Adjusted	n_int = 32	-0.93	0.79722	116	130	146
28	Null Adjusted	n_int = 32	-1.085	0.80177	86	97	109
29	Null Adjusted	n_int = 32	-1.55	0.81414	45	50	56
30	Null Adjusted	n_int = 32	-1.86	0.83557	32	36	40
31	Null Adjusted	n_int = 32	-2.17	0.90572	32	32	32
32	Null Adjusted	n_int = 32	-2.48	0.96334	32	32	32
33	Alt. Adjusted	n_int = 16	-0.62	0.75767	222	266	316
34	Alt. Adjusted	n_int = 16	-0.775	0.75946	144	172	204
35	Alt. Adjusted	n_int = 16	-0.93	0.76031	101	121	143
36	Alt. Adjusted	n_int = 16	-1.085	0.76557	75	90	107
37	Alt. Adjusted	n_int = 16	-1.55	0.77508	39	47	55
38	Alt. Adjusted	n_int = 16	-1.86	0.78816	28	34	40
39	Alt. Adjusted	n_int = 16	-2.17	0.80139	22	26	31
40	Alt. Adjusted	n_int = 16	-2.48	0.82508	18	21	25
41	Alt. Adjusted	n_int = 32	-0.62	0.76813	239	270	304
42	Alt. Adjusted	n_int = 32	-0.775	0.77035	154	174	196
43	Alt. Adjusted	n_int = 32	-0.93	0.7716	108	123	138
44	Alt. Adjusted	n_int = 32	-1.085	0.77484	81	91	103
45	Alt. Adjusted	n_int = 32	-1.55	0.79154	42	47	53
46	Alt. Adjusted	n_int = 32	-1.86	0.82584	32	34	39
47	Alt. Adjusted	n_int = 32	-2.17	0.90505	32	32	32
48	Alt. Adjusted	n_int = 32	-2.48	0.9631	32	32	32
49	Block with n_B = 2	n_int = 16	-0.62	0.76749	218	276	344
50	Block with n_B = 2	n_int = 16	-0.775	0.7686	140	176	220
51	Block with n_B = 2	n_int = 16	-0.93	0.77057	98	122	152
52	Block with n_B = 2	n_int = 16	-1.085	0.7702	72	90	112
53	Block with n_B = 2	n_int = 16	-1.55	0.7765	36	44	56
54	Block with n_B = 2	n_int = 16	-1.86	0.78294	26	32	38
55	Block with n_B = 2	n_int = 16	-2.17	0.79183	18	24	28
56	Block with n_B = 2	n_int = 16	-2.48	0.82014	16	18	22
57	Block with n_B = 4	n_int = 16	-0.62	0.77873	232	280	336
58	Block with n_B = 4	n_int = 16	-0.775	0.78053	148	180	216
59	Block with n_B = 4	n_int = 16	-0.93	0.78142	104	124	148
60	Block with n_B = 4	n_int = 16	-1.085	0.7831	76	92	112
61	Block with n_B = 4	n_int = 16	-1.55	0.79333	40	48	56
62	Block with n_B = 4	n_int = 16	-1.86	0.80093	28	32	40
63	Block with n_B = 4	n_int = 16	-2.17	0.80791	20	24	28
64	Block with n_B = 4	n_int = 16	-2.48	0.82665	16	20	24
65	Block with n_B = 2	n_int = 32	-0.62	0.78716	238	280	328
66	Block with n_B = 2	n_int = 32	-0.775	0.78525	154	180	210
67	Block with n_B = 2	n_int = 32	-0.93	0.78501	106	126	146
68	Block with n_B = 2	n_int = 32	-1.085	0.78622	78	92	108
69	Block with n_B = 2	n_int = 32	-1.55	0.79569	40	46	54
70	Block with n_B = 2	n_int = 32	-1.86	0.83455	32	32	38
71	Block with n_B = 2	n_int = 32	-2.17	0.90657	32	32	32
72	Block with n_B = 2	n_int = 32	-2.48	0.96266	32	32	32
73	Block with n_B = 4	n_int = 32	-0.62	0.79138	248	284	324
74	Block with n_B = 4	n_int = 32	-0.775	0.79201	160	184	208
75	Block with n_B = 4	n_int = 32	-0.93	0.79767	112	128	144
76	Block with n_B = 4	n_int = 32	-1.085	0.79601	84	96	108
77	Block with n_B = 4	n_int = 32	-1.55	0.80528	40	48	52
78	Block with n_B = 4	n_int = 32	-1.86	0.8331	32	32	36
79	Block with n_B = 4	n_int = 32	-2.17	0.90625	32	32	32
80	Block with n_B = 4	n_int = 32	-2.48	0.96266	32	32	32
81	Unblinded	n_int = 16	-1.24	0.78674	61	71	82
82	Unblinded	n_int = 32	-1.24	0.79881	64	71	79
83	Null Adjusted	n_int = 16	-1.24	0.79416	63	75	88
84	Null Adjusted	n_int = 32	-1.24	0.80719	67	75	84
85	Alt. Adjusted	n_int = 16	-1.24	0.7691	59	70	83
86	Alt. Adjusted	n_int = 32	-1.24	0.78123	63	71	80
87	Block with n_B = 2	n_int = 16	-1.24	0.77472	56	70	86
88	Block with n_B = 2	n_int = 32	-1.24	0.78866	60	70	82
89	Block with n_B = 4	n_int = 16	-1.24	0.78678	60	72	84
90	Block with n_B = 4	n_int = 32	-1.24	0.80349	64	72	84
