# Supplementary material for: Blinded and unblinded sample size reestimation in crossover trials balanced for period
Source: Biom J. 2018 Aug 3;60(5):917–33. doi: 10.1002/bimj.201700092 (PMC6175184; doi:10.1002/bimj.201700092)
Supplement: Supplementary file 2 — Supporting Information [file BIMJ-60-917-s002.zip › Code_and_Data - v3/intermediate_results/Example_1_average_results_delta_null_scenarios.csv]

	V1	V2	V3	V4	V5	V6	V7
1	Unblinded	n_int = 16	-0.62	0.04996	242	281	325
2	Unblinded	n_int = 16	-0.775	0.05024	155	180	208
3	Unblinded	n_int = 16	-0.93	0.05003	108	125	145
4	Unblinded	n_int = 16	-1.085	0.05121	79	92	107
5	Unblinded	n_int = 16	-1.55	0.05134	39	45	52
6	Unblinded	n_int = 16	-1.86	0.05262	27	32	37
7	Unblinded	n_int = 16	-2.17	0.0541	20	23	27
8	Unblinded	n_int = 16	-2.48	0.05254	16	18	21
9	Unblinded	n_int = 32	-0.62	0.0511	256	284	313
10	Unblinded	n_int = 32	-0.775	0.0505	164	182	201
11	Unblinded	n_int = 32	-0.93	0.05151	114	127	140
12	Unblinded	n_int = 32	-1.085	0.0504	84	93	103
13	Unblinded	n_int = 32	-1.55	0.05349	41	46	51
14	Unblinded	n_int = 32	-1.86	0.05055	32	32	35
15	Unblinded	n_int = 32	-2.17	0.05061	32	32	32
16	Unblinded	n_int = 32	-2.48	0.04949	32	32	32
17	Null Adjusted	n_int = 16	-0.62	0.04896	236	279	328
18	Null Adjusted	n_int = 16	-0.775	0.04825	152	179	211
19	Null Adjusted	n_int = 16	-0.93	0.05067	105	125	147
20	Null Adjusted	n_int = 16	-1.085	0.04905	77	92	108
21	Null Adjusted	n_int = 16	-1.55	0.05058	38	45	53
22	Null Adjusted	n_int = 16	-1.86	0.05084	27	32	37
23	Null Adjusted	n_int = 16	-2.17	0.04939	20	23	27
24	Null Adjusted	n_int = 16	-2.48	0.05029	16	18	21
25	Null Adjusted	n_int = 32	-0.62	0.05053	252	283	317
26	Null Adjusted	n_int = 32	-0.775	0.04873	162	181	203
27	Null Adjusted	n_int = 32	-0.93	0.05095	112	126	141
28	Null Adjusted	n_int = 32	-1.085	0.04987	83	93	104
29	Null Adjusted	n_int = 32	-1.55	0.05001	41	46	51
30	Null Adjusted	n_int = 32	-1.86	0.04935	32	32	36
31	Null Adjusted	n_int = 32	-2.17	0.05008	32	32	32
32	Null Adjusted	n_int = 32	-2.48	0.04811	32	32	32
33	Alt. Adjusted	n_int = 16	-0.62	0.04983	218	262	310
34	Alt. Adjusted	n_int = 16	-0.775	0.04976	140	168	199
35	Alt. Adjusted	n_int = 16	-0.93	0.04989	97	116	138
36	Alt. Adjusted	n_int = 16	-1.085	0.04999	72	86	102
37	Alt. Adjusted	n_int = 16	-1.55	0.05016	35	42	50
38	Alt. Adjusted	n_int = 16	-1.86	0.05053	25	30	35
39	Alt. Adjusted	n_int = 16	-2.17	0.04922	18	22	26
40	Alt. Adjusted	n_int = 16	-2.48	0.05029	16	17	20
41	Alt. Adjusted	n_int = 32	-0.62	0.04922	235	266	299
42	Alt. Adjusted	n_int = 32	-0.775	0.04977	150	170	192
43	Alt. Adjusted	n_int = 32	-0.93	0.04975	104	118	133
44	Alt. Adjusted	n_int = 32	-1.085	0.04996	77	87	98
45	Alt. Adjusted	n_int = 32	-1.55	0.04961	38	43	48
46	Alt. Adjusted	n_int = 32	-1.86	0.05093	32	32	34
47	Alt. Adjusted	n_int = 32	-2.17	0.05092	32	32	32
48	Alt. Adjusted	n_int = 32	-2.48	0.04985	32	32	32
49	Block with n_B = 2	n_int = 16	-0.62	0.04967	218	276	342
50	Block with n_B = 2	n_int = 16	-0.775	0.05037	140	176	220
51	Block with n_B = 2	n_int = 16	-0.93	0.0499	98	122	152
52	Block with n_B = 2	n_int = 16	-1.085	0.05156	72	90	112
53	Block with n_B = 2	n_int = 16	-1.55	0.05188	36	44	56
54	Block with n_B = 2	n_int = 16	-1.86	0.05176	26	32	40
55	Block with n_B = 2	n_int = 16	-2.17	0.05342	18	24	28
56	Block with n_B = 2	n_int = 16	-2.48	0.05193	16	18	22
57	Block with n_B = 4	n_int = 16	-0.62	0.04897	232	280	336
58	Block with n_B = 4	n_int = 16	-0.775	0.05087	148	180	216
59	Block with n_B = 4	n_int = 16	-0.93	0.05024	104	124	152
60	Block with n_B = 4	n_int = 16	-1.085	0.05202	76	92	112
61	Block with n_B = 4	n_int = 16	-1.55	0.05193	40	48	56
62	Block with n_B = 4	n_int = 16	-1.86	0.05388	28	32	40
63	Block with n_B = 4	n_int = 16	-2.17	0.05409	20	24	28
64	Block with n_B = 4	n_int = 16	-2.48	0.0528	16	20	24
65	Block with n_B = 2	n_int = 32	-0.62	0.04946	238	280	328
66	Block with n_B = 2	n_int = 32	-0.775	0.05073	154	180	210
67	Block with n_B = 2	n_int = 32	-0.93	0.05068	106	126	146
68	Block with n_B = 2	n_int = 32	-1.085	0.0528	78	92	108
69	Block with n_B = 2	n_int = 32	-1.55	0.05172	40	46	54
70	Block with n_B = 2	n_int = 32	-1.86	0.04922	32	32	38
71	Block with n_B = 2	n_int = 32	-2.17	0.05057	32	32	32
72	Block with n_B = 2	n_int = 32	-2.48	0.05031	32	32	32
73	Block with n_B = 4	n_int = 32	-0.62	0.05104	248	284	320
74	Block with n_B = 4	n_int = 32	-0.775	0.05007	160	184	208
75	Block with n_B = 4	n_int = 32	-0.93	0.04999	112	128	144
76	Block with n_B = 4	n_int = 32	-1.085	0.05165	84	92	108
77	Block with n_B = 4	n_int = 32	-1.55	0.05106	40	48	52
78	Block with n_B = 4	n_int = 32	-1.86	0.05041	32	32	36
79	Block with n_B = 4	n_int = 32	-2.17	0.05164	32	32	32
80	Block with n_B = 4	n_int = 32	-2.48	0.04976	32	32	32
81	Unblinded	n_int = 16	-1.24	0.05059	61	71	82
82	Unblinded	n_int = 32	-1.24	0.05199	64	71	79
83	Null Adjusted	n_int = 16	-1.24	0.05124	59	70	82
84	Null Adjusted	n_int = 32	-1.24	0.05085	63	71	80
85	Alt. Adjusted	n_int = 16	-1.24	0.04952	55	66	78
86	Alt. Adjusted	n_int = 32	-1.24	0.04978	59	67	75
87	Block with n_B = 2	n_int = 16	-1.24	0.05116	56	70	86
88	Block with n_B = 2	n_int = 32	-1.24	0.05143	60	70	82
89	Block with n_B = 4	n_int = 16	-1.24	0.05251	60	72	84
90	Block with n_B = 4	n_int = 32	-1.24	0.05114	64	72	84
