# Supplementary material for: Blinded and unblinded sample size reestimation in crossover trials balanced for period
Source: Biom J. 2018 Aug 3;60(5):917–33. doi: 10.1002/bimj.201700092 (PMC6175184; doi:10.1002/bimj.201700092)
Supplement: Supplementary file 2 — Supporting Information [file BIMJ-60-917-s002.zip › Code_and_Data - v3/intermediate_results/Example_1_average_results_period_scenarios.csv]

	V1	V2	V3	V4	V5	V6	V7	V8	V9	V10	V11	V12	V13	V14	V15	V16	V17	V18
1	Unblinded	unblinded	1	0	0	0	0	0.1	0.02052	0.0199	0.01999	0.05125	71.9084	6.40934860199322	0.000697305080291259	5.5135876522424	7.40064146477512	0.01
2	Unblinded	unblinded	1	0	0	0	0	0.223606797749979	0.02013	0.0202	0.01995	0.05095	71.88174	6.4053495721656	0.0006953711059571	5.49853100885119	7.40748891410086	0.05
3	Unblinded	unblinded	1	0	0	0	0	0.316227766016838	0.0197	0.02076	0.02095	0.05173	71.74749	6.39591420366379	0.000700385658762371	5.48904403403985	7.38445674787926	0.1
4	Unblinded	unblinded	1	0	0	0	0	0.707106781186548	0.02022	0.01998	0.01991	0.05077	71.88878	6.41430362170379	0.000694207512923909	5.49925864381428	7.40926445543295	0.500000000000001
5	Unblinded	unblinded	1	0	0	0	0	1	0.01989	0.02026	0.02012	0.05115	71.85139	6.39876691578174	0.000696661162258956	5.49795507720998	7.39936851703136	1
6	Unblinded	unblinded	1	0	0	0	0	2.23606797749979	0.01997	0.02024	0.01975	0.05095	71.87788	6.40440225127936	0.0006953711059571	5.50180169138573	7.40010331916982	5
7	Null Adjusted	adjusted	1	0	0	0	0	0.1	0.01993	0.01995	0.01869	0.04958	71.94193	6.37393011707523	0.000686453374964389	5.37696356101817	7.47995015950336	0.01
8	Null Adjusted	adjusted	1	0	0	0	0	0.223606797749979	0.01971	0.01939	0.0193	0.04964	71.84151	6.35356480701599	0.000686846929089735	5.37691530205287	7.4728034307633	0.05
9	Null Adjusted	adjusted	1	0	0	0	0	0.316227766016838	0.01968	0.0197	0.02032	0.05083	71.99545	6.37601454816169	0.000694595645681716	5.39147292034131	7.4929611846224	0.1
10	Null Adjusted	adjusted	1	0	0	0	0	0.707106781186548	0.0188	0.01924	0.01962	0.04891	71.89699	6.36764601133242	0.00068203967553215	5.38273930842542	7.47947612714473	0.500000000000001
11	Null Adjusted	adjusted	1	0	0	0	0	1	0.01968	0.01921	0.01942	0.04963	71.87915	6.36470919514806	0.000686781356036985	5.37986575107912	7.48300909954736	1
12	Null Adjusted	adjusted	1	0	0	0	0	2.23606797749979	0.01955	0.02017	0.01928	0.05	71.85229	6.36480078667707	0.000689202437604511	5.37487421236661	7.47577086775186	5
13	Alt. Adjusted	adjusted	1	0	-1.24	-1.24	-1.24	0.1	0.02021	0.01933	0.01961	0.05025	67.29699	5.9447274867829	0.000690832378366851	4.96024126355642	7.06667819422162	0.01
14	Alt. Adjusted	adjusted	1	0	-1.24	-1.24	-1.24	0.223606797749979	0.01948	0.01952	0.0194	0.04902	67.32937	5.95055724882592	0.000682766721508891	4.96670043962997	7.06222943023074	0.05
15	Alt. Adjusted	adjusted	1	0	-1.24	-1.24	-1.24	0.316227766016838	0.01942	0.01949	0.01993	0.05025	67.37833	5.9531976337287	0.000690832378366851	4.9653688766065	7.07468314219321	0.1
16	Alt. Adjusted	adjusted	1	0	-1.24	-1.24	-1.24	0.707106781186548	0.01953	0.01983	0.01876	0.04926	67.37483	5.94873813454851	0.00068434970884775	4.97090917481975	7.07530875384905	0.500000000000001
17	Alt. Adjusted	adjusted	1	0	-1.24	-1.24	-1.24	1	0.02003	0.01955	0.01941	0.04991	67.33939	5.94866660125547	0.000688614492295944	4.97371518021289	7.06555828478577	1
18	Alt. Adjusted	adjusted	1	0	-1.24	-1.24	-1.24	2.23606797749979	0.02019	0.01943	0.01936	0.04994	67.33079	5.94993051868439	0.000688810542892601	4.96512204114403	7.0754878173468	5
19	Block with n_B = 2	block	2	0	0	0	0	0.1	0.01892	0.01941	0.02026	0.04986	72.38604	6.23962430010914	0.000688287588149024	4.94346140152935	7.78470313375848	0.01
20	Block with n_B = 2	block	2	0	0	0	0	0.223606797749979	0.02049	0.02004	0.02081	0.0519	72.4781	6.25179091373893	0.000701472665183755	4.95418483342986	7.78986557119948	0.05
21	Block with n_B = 2	block	2	0	0	0	0	0.316227766016838	0.01991	0.02003	0.01939	0.05035	72.40544	6.24982998384268	0.000691483025822037	4.96358758730301	7.7763275033446	0.1
22	Block with n_B = 2	block	2	0	0	0	0	0.707106781186548	0.02001	0.02041	0.02029	0.05104	72.39086	6.24836705164671	0.000695951998344713	4.93906809733749	7.79085397197996	0.500000000000001
23	Block with n_B = 2	block	2	0	0	0	0	1	0.02014	0.02081	0.02034	0.05172	72.47016	6.25515178626522	0.000700321651814364	4.94500593173126	7.79450193288305	1
24	Block with n_B = 2	block	2	0	0	0	0	2.23606797749979	0.02076	0.0201	0.02085	0.05205	72.3696	6.24723651731176	0.000702430049898209	4.94364962095677	7.783405892119	5
25	Block with n_B = 4	block	4	0	0	0	0	0.1	0.0204	0.02009	0.02055	0.05182	73.38748	6.33236185066658	0.000700961394086721	5.24550976042351	7.57747954290556	0.01
26	Block with n_B = 4	block	4	0	0	0	0	0.223606797749979	0.01988	0.02068	0.02	0.05107	73.39084	6.3351421677034	0.000696145495568275	5.24411406831634	7.5829747845709	0.05
27	Block with n_B = 4	block	4	0	0	0	0	0.316227766016838	0.02015	0.02052	0.02031	0.05149	73.57528	6.34822642966487	0.000698847479068215	5.2515648019188	7.61541216961577	0.1
28	Block with n_B = 4	block	4	0	0	0	0	0.707106781186548	0.01937	0.01988	0.02006	0.05031	73.41812	6.331113652437	0.000691222857694969	5.24939279704716	7.57626203141966	0.500000000000001
29	Block with n_B = 4	block	4	0	0	0	0	1	0.01968	0.01908	0.02071	0.05006	73.48164	6.33759684366855	0.000689594057398989	5.241482616208	7.59579629150744	1
30	Block with n_B = 4	block	4	0	0	0	0	2.23606797749979	0.02001	0.01956	0.01985	0.04974	73.41368	6.32807439558785	0.000687502235632729	5.23355428147602	7.5884873507485	5
