# Supplementary material for: Blinded and unblinded sample size reestimation in crossover trials balanced for period
Source: Biom J. 2018 Aug 3;60(5):917–33. doi: 10.1002/bimj.201700092 (PMC6175184; doi:10.1002/bimj.201700092)
Supplement: Supplementary file 2 — Supporting Information [file BIMJ-60-917-s002.zip › Code_and_Data - v3/intermediate_results/Example_1_average_results_sigma_b_scenarios.csv]

	V1	V2	V3	V4	V5	V6
1	tau = (0, 0, 0)'	Unblinded	n_int = 16	2.53000000000001	0.02037	0.05172
2	tau = (0, 0, 0)'	Unblinded	n_int = 16	3.95312500000001	0.01928	0.04996
3	tau = (0, 0, 0)'	Unblinded	n_int = 16	5.6925	0.02011	0.05181
4	tau = (0, 0, 0)'	Unblinded	n_int = 16	7.74812499999999	0.01917	0.05122
5	tau = (0, 0, 0)'	Unblinded	n_int = 16	15.8125	0.01963	0.05165
6	tau = (0, 0, 0)'	Unblinded	n_int = 16	22.77	0.02022	0.05089
7	tau = (0, 0, 0)'	Unblinded	n_int = 16	30.9925	0.02049	0.0518
8	tau = (0, 0, 0)'	Unblinded	n_int = 16	40.48	0.02072	0.05195
9	tau = (0, 0, 0)'	Unblinded	n_int = 32	2.53000000000001	0.02029	0.05092
10	tau = (0, 0, 0)'	Unblinded	n_int = 32	3.95312500000001	0.02034	0.0513
11	tau = (0, 0, 0)'	Unblinded	n_int = 32	5.6925	0.01996	0.05103
12	tau = (0, 0, 0)'	Unblinded	n_int = 32	7.74812499999999	0.01957	0.05077
13	tau = (0, 0, 0)'	Unblinded	n_int = 32	15.8125	0.02031	0.05227
14	tau = (0, 0, 0)'	Unblinded	n_int = 32	22.77	0.02034	0.05198
15	tau = (0, 0, 0)'	Unblinded	n_int = 32	30.9925	0.02073	0.05192
16	tau = (0, 0, 0)'	Unblinded	n_int = 32	40.48	0.02026	0.05146
17	tau = (-1.24, -1.24, -1.24)'	Unblinded	n_int = 16	2.53000000000001	0.78899	0.93991
18	tau = (-1.24, -1.24, -1.24)'	Unblinded	n_int = 16	3.95312500000001	0.78827	0.93978
19	tau = (-1.24, -1.24, -1.24)'	Unblinded	n_int = 16	5.6925	0.78664	0.93971
20	tau = (-1.24, -1.24, -1.24)'	Unblinded	n_int = 16	7.74812499999999	0.78964	0.94121
21	tau = (-1.24, -1.24, -1.24)'	Unblinded	n_int = 16	15.8125	0.78882	0.94002
22	tau = (-1.24, -1.24, -1.24)'	Unblinded	n_int = 16	22.77	0.79118	0.94111
23	tau = (-1.24, -1.24, -1.24)'	Unblinded	n_int = 16	30.9925	0.78959	0.94013
24	tau = (-1.24, -1.24, -1.24)'	Unblinded	n_int = 16	40.48	0.79151	0.94058
25	tau = (-1.24, -1.24, -1.24)'	Unblinded	n_int = 32	2.53000000000001	0.79704	0.94626
26	tau = (-1.24, -1.24, -1.24)'	Unblinded	n_int = 32	3.95312500000001	0.79881	0.94714
27	tau = (-1.24, -1.24, -1.24)'	Unblinded	n_int = 32	5.6925	0.79518	0.94582
28	tau = (-1.24, -1.24, -1.24)'	Unblinded	n_int = 32	7.74812499999999	0.79808	0.94705
29	tau = (-1.24, -1.24, -1.24)'	Unblinded	n_int = 32	15.8125	0.7977	0.9475
30	tau = (-1.24, -1.24, -1.24)'	Unblinded	n_int = 32	22.77	0.79971	0.94842
31	tau = (-1.24, -1.24, -1.24)'	Unblinded	n_int = 32	30.9925	0.79558	0.9469
32	tau = (-1.24, -1.24, -1.24)'	Unblinded	n_int = 32	40.48	0.79675	0.94699
33	tau = (0, 0, 0)'	Null Adjusted	n_int = 16	2.53000000000001	0.01938	0.04937
34	tau = (0, 0, 0)'	Null Adjusted	n_int = 16	3.95312500000001	0.01964	0.04968
35	tau = (0, 0, 0)'	Null Adjusted	n_int = 16	5.6925	0.01976	0.04998
36	tau = (0, 0, 0)'	Null Adjusted	n_int = 16	7.74812499999999	0.01975	0.04954
37	tau = (0, 0, 0)'	Null Adjusted	n_int = 16	15.8125	0.0203	0.04953
38	tau = (0, 0, 0)'	Null Adjusted	n_int = 16	22.77	0.01938	0.04947
39	tau = (0, 0, 0)'	Null Adjusted	n_int = 16	30.9925	0.01961	0.04935
40	tau = (0, 0, 0)'	Null Adjusted	n_int = 16	40.48	0.02012	0.05108
41	tau = (0, 0, 0)'	Null Adjusted	n_int = 32	2.53000000000001	0.01947	0.05029
42	tau = (0, 0, 0)'	Null Adjusted	n_int = 32	3.95312500000001	0.01912	0.04954
43	tau = (0, 0, 0)'	Null Adjusted	n_int = 32	5.6925	0.01941	0.04997
44	tau = (0, 0, 0)'	Null Adjusted	n_int = 32	7.74812499999999	0.01954	0.04967
45	tau = (0, 0, 0)'	Null Adjusted	n_int = 32	15.8125	0.01971	0.04989
46	tau = (0, 0, 0)'	Null Adjusted	n_int = 32	22.77	0.01929	0.0503
47	tau = (0, 0, 0)'	Null Adjusted	n_int = 32	30.9925	0.01974	0.04984
48	tau = (0, 0, 0)'	Null Adjusted	n_int = 32	40.48	0.01912	0.05037
49	tau = (-1.24, -1.24, -1.24)'	Null Adjusted	n_int = 16	2.53000000000001	0.79419	0.93755
50	tau = (-1.24, -1.24, -1.24)'	Null Adjusted	n_int = 16	3.95312500000001	0.79557	0.93909
51	tau = (-1.24, -1.24, -1.24)'	Null Adjusted	n_int = 16	5.6925	0.79302	0.9376
52	tau = (-1.24, -1.24, -1.24)'	Null Adjusted	n_int = 16	7.74812499999999	0.79538	0.93788
53	tau = (-1.24, -1.24, -1.24)'	Null Adjusted	n_int = 16	15.8125	0.79585	0.9375
54	tau = (-1.24, -1.24, -1.24)'	Null Adjusted	n_int = 16	22.77	0.79745	0.93876
55	tau = (-1.24, -1.24, -1.24)'	Null Adjusted	n_int = 16	30.9925	0.79479	0.93723
56	tau = (-1.24, -1.24, -1.24)'	Null Adjusted	n_int = 16	40.48	0.79578	0.93841
57	tau = (-1.24, -1.24, -1.24)'	Null Adjusted	n_int = 32	2.53000000000001	0.80314	0.946
58	tau = (-1.24, -1.24, -1.24)'	Null Adjusted	n_int = 32	3.95312500000001	0.80448	0.94564
59	tau = (-1.24, -1.24, -1.24)'	Null Adjusted	n_int = 32	5.6925	0.80451	0.94657
60	tau = (-1.24, -1.24, -1.24)'	Null Adjusted	n_int = 32	7.74812499999999	0.80217	0.94494
61	tau = (-1.24, -1.24, -1.24)'	Null Adjusted	n_int = 32	15.8125	0.80631	0.94621
62	tau = (-1.24, -1.24, -1.24)'	Null Adjusted	n_int = 32	22.77	0.80596	0.94581
63	tau = (-1.24, -1.24, -1.24)'	Null Adjusted	n_int = 32	30.9925	0.80578	0.94619
64	tau = (-1.24, -1.24, -1.24)'	Null Adjusted	n_int = 32	40.48	0.8061	0.94715
65	tau = (0, 0, 0)'	Alt. Adjusted	n_int = 16	2.53000000000001	0.019	0.04978
66	tau = (0, 0, 0)'	Alt. Adjusted	n_int = 16	3.95312500000001	0.01922	0.05076
67	tau = (0, 0, 0)'	Alt. Adjusted	n_int = 16	5.6925	0.01887	0.04875
68	tau = (0, 0, 0)'	Alt. Adjusted	n_int = 16	7.74812499999999	0.01917	0.04853
69	tau = (0, 0, 0)'	Alt. Adjusted	n_int = 16	15.8125	0.01903	0.05003
70	tau = (0, 0, 0)'	Alt. Adjusted	n_int = 16	22.77	0.01946	0.04965
71	tau = (0, 0, 0)'	Alt. Adjusted	n_int = 16	30.9925	0.01987	0.0501
72	tau = (0, 0, 0)'	Alt. Adjusted	n_int = 16	40.48	0.01936	0.04979
73	tau = (0, 0, 0)'	Alt. Adjusted	n_int = 32	2.53000000000001	0.01967	0.04912
74	tau = (0, 0, 0)'	Alt. Adjusted	n_int = 32	3.95312500000001	0.0196	0.0505
75	tau = (0, 0, 0)'	Alt. Adjusted	n_int = 32	5.6925	0.01961	0.05057
76	tau = (0, 0, 0)'	Alt. Adjusted	n_int = 32	7.74812499999999	0.01961	0.05093
77	tau = (0, 0, 0)'	Alt. Adjusted	n_int = 32	15.8125	0.01974	0.05075
78	tau = (0, 0, 0)'	Alt. Adjusted	n_int = 32	22.77	0.01986	0.05017
79	tau = (0, 0, 0)'	Alt. Adjusted	n_int = 32	30.9925	0.01928	0.04862
80	tau = (0, 0, 0)'	Alt. Adjusted	n_int = 32	40.48	0.01926	0.05101
81	tau = (-1.24, -1.24, -1.24)'	Alt. Adjusted	n_int = 16	2.53000000000001	0.77068	0.92567
82	tau = (-1.24, -1.24, -1.24)'	Alt. Adjusted	n_int = 16	3.95312500000001	0.76874	0.92209
83	tau = (-1.24, -1.24, -1.24)'	Alt. Adjusted	n_int = 16	5.6925	0.76949	0.92361
84	tau = (-1.24, -1.24, -1.24)'	Alt. Adjusted	n_int = 16	7.74812499999999	0.76779	0.92437
85	tau = (-1.24, -1.24, -1.24)'	Alt. Adjusted	n_int = 16	15.8125	0.77164	0.92432
86	tau = (-1.24, -1.24, -1.24)'	Alt. Adjusted	n_int = 16	22.77	0.76787	0.92228
87	tau = (-1.24, -1.24, -1.24)'	Alt. Adjusted	n_int = 16	30.9925	0.77012	0.92546
88	tau = (-1.24, -1.24, -1.24)'	Alt. Adjusted	n_int = 16	40.48	0.7674	0.92409
89	tau = (-1.24, -1.24, -1.24)'	Alt. Adjusted	n_int = 32	2.53000000000001	0.78085	0.9343
90	tau = (-1.24, -1.24, -1.24)'	Alt. Adjusted	n_int = 32	3.95312500000001	0.77941	0.93341
91	tau = (-1.24, -1.24, -1.24)'	Alt. Adjusted	n_int = 32	5.6925	0.78147	0.93362
92	tau = (-1.24, -1.24, -1.24)'	Alt. Adjusted	n_int = 32	7.74812499999999	0.78064	0.93307
93	tau = (-1.24, -1.24, -1.24)'	Alt. Adjusted	n_int = 32	15.8125	0.78192	0.93388
94	tau = (-1.24, -1.24, -1.24)'	Alt. Adjusted	n_int = 32	22.77	0.78054	0.93349
95	tau = (-1.24, -1.24, -1.24)'	Alt. Adjusted	n_int = 32	30.9925	0.77937	0.93324
96	tau = (-1.24, -1.24, -1.24)'	Alt. Adjusted	n_int = 32	40.48	0.78011	0.93395
97	tau = (0, 0, 0)'	Block with n_B = 2	n_int = 16	2.53000000000001	0.02025	0.05093
98	tau = (0, 0, 0)'	Block with n_B = 2	n_int = 16	3.95312500000001	0.02061	0.05166
99	tau = (0, 0, 0)'	Block with n_B = 2	n_int = 16	5.6925	0.02039	0.05058
100	tau = (0, 0, 0)'	Block with n_B = 2	n_int = 16	7.74812499999999	0.02021	0.05244
101	tau = (0, 0, 0)'	Block with n_B = 2	n_int = 16	15.8125	0.02011	0.05099
102	tau = (0, 0, 0)'	Block with n_B = 2	n_int = 16	22.77	0.0201	0.05203
103	tau = (0, 0, 0)'	Block with n_B = 2	n_int = 16	30.9925	0.02075	0.05171
104	tau = (0, 0, 0)'	Block with n_B = 2	n_int = 16	40.48	0.01936	0.0508
105	tau = (0, 0, 0)'	Block with n_B = 4	n_int = 16	2.53000000000001	0.02006	0.05154
106	tau = (0, 0, 0)'	Block with n_B = 4	n_int = 16	3.95312500000001	0.0197	0.05149
107	tau = (0, 0, 0)'	Block with n_B = 4	n_int = 16	5.6925	0.0196	0.05141
108	tau = (0, 0, 0)'	Block with n_B = 4	n_int = 16	7.74812499999999	0.01919	0.05072
109	tau = (0, 0, 0)'	Block with n_B = 4	n_int = 16	15.8125	0.01994	0.05041
110	tau = (0, 0, 0)'	Block with n_B = 4	n_int = 16	22.77	0.02118	0.05183
111	tau = (0, 0, 0)'	Block with n_B = 4	n_int = 16	30.9925	0.02051	0.05201
112	tau = (0, 0, 0)'	Block with n_B = 4	n_int = 16	40.48	0.02056	0.05126
113	tau = (0, 0, 0)'	Block with n_B = 2	n_int = 32	2.53000000000001	0.01999	0.0515
114	tau = (0, 0, 0)'	Block with n_B = 2	n_int = 32	3.95312500000001	0.01998	0.04984
115	tau = (0, 0, 0)'	Block with n_B = 2	n_int = 32	5.6925	0.02	0.05109
116	tau = (0, 0, 0)'	Block with n_B = 2	n_int = 32	7.74812499999999	0.01997	0.05149
117	tau = (0, 0, 0)'	Block with n_B = 2	n_int = 32	15.8125	0.01996	0.05124
118	tau = (0, 0, 0)'	Block with n_B = 2	n_int = 32	22.77	0.01966	0.05064
119	tau = (0, 0, 0)'	Block with n_B = 2	n_int = 32	30.9925	0.02016	0.05129
120	tau = (0, 0, 0)'	Block with n_B = 2	n_int = 32	40.48	0.02051	0.05143
121	tau = (0, 0, 0)'	Block with n_B = 4	n_int = 32	2.53000000000001	0.02111	0.05097
122	tau = (0, 0, 0)'	Block with n_B = 4	n_int = 32	3.95312500000001	0.02022	0.05231
123	tau = (0, 0, 0)'	Block with n_B = 4	n_int = 32	5.6925	0.02059	0.05169
124	tau = (0, 0, 0)'	Block with n_B = 4	n_int = 32	7.74812499999999	0.02081	0.05087
125	tau = (0, 0, 0)'	Block with n_B = 4	n_int = 32	15.8125	0.02038	0.05211
126	tau = (0, 0, 0)'	Block with n_B = 4	n_int = 32	22.77	0.0205	0.05158
127	tau = (0, 0, 0)'	Block with n_B = 4	n_int = 32	30.9925	0.01895	0.04961
128	tau = (0, 0, 0)'	Block with n_B = 4	n_int = 32	40.48	0.02039	0.05208
129	tau = (-1.24, -1.24, -1.24)'	Block with n_B = 2	n_int = 16	2.53000000000001	0.77361	0.92613
130	tau = (-1.24, -1.24, -1.24)'	Block with n_B = 2	n_int = 16	3.95312500000001	0.7725	0.92518
131	tau = (-1.24, -1.24, -1.24)'	Block with n_B = 2	n_int = 16	5.6925	0.7739	0.92634
132	tau = (-1.24, -1.24, -1.24)'	Block with n_B = 2	n_int = 16	7.74812499999999	0.7723	0.92569
133	tau = (-1.24, -1.24, -1.24)'	Block with n_B = 2	n_int = 16	15.8125	0.77416	0.92567
134	tau = (-1.24, -1.24, -1.24)'	Block with n_B = 2	n_int = 16	22.77	0.77066	0.92382
135	tau = (-1.24, -1.24, -1.24)'	Block with n_B = 2	n_int = 16	30.9925	0.77018	0.92351
136	tau = (-1.24, -1.24, -1.24)'	Block with n_B = 2	n_int = 16	40.48	0.77314	0.92512
137	tau = (-1.24, -1.24, -1.24)'	Block with n_B = 4	n_int = 16	2.53000000000001	0.78861	0.93738
138	tau = (-1.24, -1.24, -1.24)'	Block with n_B = 4	n_int = 16	3.95312500000001	0.78763	0.93627
139	tau = (-1.24, -1.24, -1.24)'	Block with n_B = 4	n_int = 16	5.6925	0.78995	0.93811
140	tau = (-1.24, -1.24, -1.24)'	Block with n_B = 4	n_int = 16	7.74812499999999	0.78931	0.93739
141	tau = (-1.24, -1.24, -1.24)'	Block with n_B = 4	n_int = 16	15.8125	0.78954	0.93697
142	tau = (-1.24, -1.24, -1.24)'	Block with n_B = 4	n_int = 16	22.77	0.78901	0.93857
143	tau = (-1.24, -1.24, -1.24)'	Block with n_B = 4	n_int = 16	30.9925	0.7907	0.93734
144	tau = (-1.24, -1.24, -1.24)'	Block with n_B = 4	n_int = 16	40.48	0.78859	0.93759
145	tau = (-1.24, -1.24, -1.24)'	Block with n_B = 2	n_int = 32	2.53000000000001	0.78839	0.93903
146	tau = (-1.24, -1.24, -1.24)'	Block with n_B = 2	n_int = 32	3.95312500000001	0.7885	0.93894
147	tau = (-1.24, -1.24, -1.24)'	Block with n_B = 2	n_int = 32	5.6925	0.78774	0.93955
148	tau = (-1.24, -1.24, -1.24)'	Block with n_B = 2	n_int = 32	7.74812499999999	0.78879	0.93926
149	tau = (-1.24, -1.24, -1.24)'	Block with n_B = 2	n_int = 32	15.8125	0.78754	0.93972
150	tau = (-1.24, -1.24, -1.24)'	Block with n_B = 2	n_int = 32	22.77	0.7898	0.94008
151	tau = (-1.24, -1.24, -1.24)'	Block with n_B = 2	n_int = 32	30.9925	0.79095	0.93931
152	tau = (-1.24, -1.24, -1.24)'	Block with n_B = 2	n_int = 32	40.48	0.78569	0.93896
153	tau = (-1.24, -1.24, -1.24)'	Block with n_B = 4	n_int = 32	2.53000000000001	0.79925	0.94637
154	tau = (-1.24, -1.24, -1.24)'	Block with n_B = 4	n_int = 32	3.95312500000001	0.79967	0.94617
155	tau = (-1.24, -1.24, -1.24)'	Block with n_B = 4	n_int = 32	5.6925	0.8016	0.94605
156	tau = (-1.24, -1.24, -1.24)'	Block with n_B = 4	n_int = 32	7.74812499999999	0.79954	0.94616
157	tau = (-1.24, -1.24, -1.24)'	Block with n_B = 4	n_int = 32	15.8125	0.80016	0.94691
158	tau = (-1.24, -1.24, -1.24)'	Block with n_B = 4	n_int = 32	22.77	0.79998	0.9454
159	tau = (-1.24, -1.24, -1.24)'	Block with n_B = 4	n_int = 32	30.9925	0.80211	0.94814
160	tau = (-1.24, -1.24, -1.24)'	Block with n_B = 4	n_int = 32	40.48	0.79952	0.94707
161	tau = (0, 0, 0)'	Unblinded	n_int = 16	10.12	0.0203	0.05059
162	tau = (0, 0, 0)'	Unblinded	n_int = 32	10.12	0.0204	0.05199
163	tau = (-1.24, -1.24, -1.24)'	Unblinded	n_int = 16	10.12	0.78674	0.93924
164	tau = (-1.24, -1.24, -1.24)'	Unblinded	n_int = 32	10.12	0.79881	0.94654
165	tau = (0, 0, 0)'	Null Adjusted	n_int = 16	10.12	0.02032	0.05124
166	tau = (0, 0, 0)'	Null Adjusted	n_int = 32	10.12	0.02015	0.05085
167	tau = (-1.24, -1.24, -1.24)'	Null Adjusted	n_int = 16	10.12	0.79416	0.93759
168	tau = (-1.24, -1.24, -1.24)'	Null Adjusted	n_int = 32	10.12	0.80719	0.94586
169	tau = (0, 0, 0)'	Alt. Adjusted	n_int = 16	10.12	0.01932	0.04952
170	tau = (0, 0, 0)'	Alt. Adjusted	n_int = 32	10.12	0.01935	0.04978
171	tau = (-1.24, -1.24, -1.24)'	Alt. Adjusted	n_int = 16	10.12	0.7691	0.92456
172	tau = (-1.24, -1.24, -1.24)'	Alt. Adjusted	n_int = 32	10.12	0.78123	0.93514
173	tau = (0, 0, 0)'	Block with n_B = 2	n_int = 16	10.12	0.02032	0.05116
174	tau = (0, 0, 0)'	Block with n_B = 2	n_int = 32	10.12	0.02056	0.05143
175	tau = (0, 0, 0)'	Block with n_B = 4	n_int = 16	10.12	0.0203	0.05251
176	tau = (0, 0, 0)'	Block with n_B = 4	n_int = 32	10.12	0.02035	0.05114
177	tau = (-1.24, -1.24, -1.24)'	Block with n_B = 2	n_int = 16	10.12	0.77472	0.92677
178	tau = (-1.24, -1.24, -1.24)'	Block with n_B = 2	n_int = 32	10.12	0.78866	0.94053
179	tau = (-1.24, -1.24, -1.24)'	Block with n_B = 4	n_int = 16	10.12	0.78678	0.93648
180	tau = (-1.24, -1.24, -1.24)'	Block with n_B = 4	n_int = 32	10.12	0.80349	0.94743
