# Supplementary material for: Blinded and unblinded sample size reestimation in crossover trials balanced for period
Source: Biom J. 2018 Aug 3;60(5):917–33. doi: 10.1002/bimj.201700092 (PMC6175184; doi:10.1002/bimj.201700092)
Supplement: Supplementary file 2 — Supporting Information [file BIMJ-60-917-s002.zip › Code_and_Data - v3/intermediate_results/Example_1_average_results_sigma_e_scenarios.csv]

	V1	V2	V3	V4	V5	V6	V7	V8	V9
1	tau = (0, 0, 0)'	Unblinded	n_int = 16	1.62750000000001	0.02119	0.05191	16	18	21
2	tau = (0, 0, 0)'	Unblinded	n_int = 16	2.54296874999999	0.02115	0.05393	24	28	32
3	tau = (0, 0, 0)'	Unblinded	n_int = 16	3.661875	0.02049	0.05199	34	40	46
4	tau = (0, 0, 0)'	Unblinded	n_int = 16	4.98421875000001	0.01973	0.05064	47	54	63
5	tau = (0, 0, 0)'	Unblinded	n_int = 16	10.171875	0.01961	0.05102	95	110	127
6	tau = (0, 0, 0)'	Unblinded	n_int = 16	14.6475	0.02042	0.05056	136	158	183
7	tau = (0, 0, 0)'	Unblinded	n_int = 16	19.936875	0.01972	0.05071	185	216	249
8	tau = (0, 0, 0)'	Unblinded	n_int = 16	26.04	0.01932	0.05017	242	281	325
9	tau = (0, 0, 0)'	Unblinded	n_int = 32	1.62750000000001	0.01942	0.04906	32	32	32
10	tau = (0, 0, 0)'	Unblinded	n_int = 32	2.54296874999999	0.01983	0.04927	32	32	32
11	tau = (0, 0, 0)'	Unblinded	n_int = 32	3.661875	0.01985	0.05116	36	40	45
12	tau = (0, 0, 0)'	Unblinded	n_int = 32	4.98421875000001	0.0199	0.05109	49	55	60
13	tau = (0, 0, 0)'	Unblinded	n_int = 32	10.171875	0.01972	0.05123	101	111	123
14	tau = (0, 0, 0)'	Unblinded	n_int = 32	14.6475	0.01936	0.04962	145	160	177
15	tau = (0, 0, 0)'	Unblinded	n_int = 32	19.936875	0.02024	0.05096	196	218	240
16	tau = (0, 0, 0)'	Unblinded	n_int = 32	26.04	0.01975	0.05014	256	284	314
17	tau = (-1.24, -1.24, -1.24)'	Unblinded	n_int = 16	1.62750000000001	0.81479	0.95398	16	18	21
18	tau = (-1.24, -1.24, -1.24)'	Unblinded	n_int = 16	2.54296874999999	0.80042	0.94797	24	28	32
19	tau = (-1.24, -1.24, -1.24)'	Unblinded	n_int = 16	3.661875	0.79449	0.94351	34	40	46
20	tau = (-1.24, -1.24, -1.24)'	Unblinded	n_int = 16	4.98421875000001	0.79125	0.94183	47	54	63
21	tau = (-1.24, -1.24, -1.24)'	Unblinded	n_int = 16	10.171875	0.78839	0.93918	95	110	127
22	tau = (-1.24, -1.24, -1.24)'	Unblinded	n_int = 16	14.6475	0.78709	0.93846	136	159	183
23	tau = (-1.24, -1.24, -1.24)'	Unblinded	n_int = 16	19.936875	0.78514	0.93917	185	216	249
24	tau = (-1.24, -1.24, -1.24)'	Unblinded	n_int = 16	26.04	0.78514	0.93682	242	282	325
25	tau = (-1.24, -1.24, -1.24)'	Unblinded	n_int = 32	1.62750000000001	0.96337	0.9969	32	32	32
26	tau = (-1.24, -1.24, -1.24)'	Unblinded	n_int = 32	2.54296874999999	0.85268	0.96992	32	32	32
27	tau = (-1.24, -1.24, -1.24)'	Unblinded	n_int = 32	3.661875	0.80439	0.95088	36	40	45
28	tau = (-1.24, -1.24, -1.24)'	Unblinded	n_int = 32	4.98421875000001	0.79994	0.94809	49	55	61
29	tau = (-1.24, -1.24, -1.24)'	Unblinded	n_int = 32	10.171875	0.79607	0.94619	100	111	123
30	tau = (-1.24, -1.24, -1.24)'	Unblinded	n_int = 32	14.6475	0.79506	0.94556	144	160	177
31	tau = (-1.24, -1.24, -1.24)'	Unblinded	n_int = 32	19.936875	0.79274	0.94412	196	217	240
32	tau = (-1.24, -1.24, -1.24)'	Unblinded	n_int = 32	26.04	0.7945	0.94527	256	284	313
33	tau = (0, 0, 0)'	Null Adjusted	n_int = 16	1.62750000000001	0.01961	0.05058	16	18	21
34	tau = (0, 0, 0)'	Null Adjusted	n_int = 16	2.54296874999999	0.01927	0.04883	24	28	33
35	tau = (0, 0, 0)'	Null Adjusted	n_int = 16	3.661875	0.01966	0.04937	34	40	47
36	tau = (0, 0, 0)'	Null Adjusted	n_int = 16	4.98421875000001	0.01945	0.04954	46	54	63
37	tau = (0, 0, 0)'	Null Adjusted	n_int = 16	10.171875	0.01932	0.04913	93	110	129
38	tau = (0, 0, 0)'	Null Adjusted	n_int = 16	14.6475	0.01991	0.04986	133	158	185
39	tau = (0, 0, 0)'	Null Adjusted	n_int = 16	19.936875	0.01992	0.04943	181	214	252
40	tau = (0, 0, 0)'	Null Adjusted	n_int = 16	26.04	0.01921	0.04976	237	280	329
41	tau = (0, 0, 0)'	Null Adjusted	n_int = 32	1.62750000000001	0.01923	0.04925	32	32	32
42	tau = (0, 0, 0)'	Null Adjusted	n_int = 32	2.54296874999999	0.01962	0.04971	32	32	32
43	tau = (0, 0, 0)'	Null Adjusted	n_int = 32	3.661875	0.0196	0.05029	36	40	45
44	tau = (0, 0, 0)'	Null Adjusted	n_int = 32	4.98421875000001	0.01948	0.04996	49	55	61
45	tau = (0, 0, 0)'	Null Adjusted	n_int = 32	10.171875	0.0198	0.04994	99	111	124
46	tau = (0, 0, 0)'	Null Adjusted	n_int = 32	14.6475	0.02005	0.05045	142	160	179
47	tau = (0, 0, 0)'	Null Adjusted	n_int = 32	19.936875	0.01898	0.04921	193	217	242
48	tau = (0, 0, 0)'	Null Adjusted	n_int = 32	26.04	0.01967	0.05029	252	283	317
49	tau = (-1.24, -1.24, -1.24)'	Null Adjusted	n_int = 16	1.62750000000001	0.84154	0.95705	19	22	26
50	tau = (-1.24, -1.24, -1.24)'	Null Adjusted	n_int = 16	2.54296874999999	0.81652	0.94398	27	32	38
51	tau = (-1.24, -1.24, -1.24)'	Null Adjusted	n_int = 16	3.661875	0.80689	0.94167	37	44	52
52	tau = (-1.24, -1.24, -1.24)'	Null Adjusted	n_int = 16	4.98421875000001	0.79875	0.93858	49	58	69
53	tau = (-1.24, -1.24, -1.24)'	Null Adjusted	n_int = 16	10.171875	0.79138	0.9372	97	114	134
54	tau = (-1.24, -1.24, -1.24)'	Null Adjusted	n_int = 16	14.6475	0.78723	0.93655	137	162	190
55	tau = (-1.24, -1.24, -1.24)'	Null Adjusted	n_int = 16	19.936875	0.78677	0.93548	185	218	257
56	tau = (-1.24, -1.24, -1.24)'	Null Adjusted	n_int = 16	26.04	0.78477	0.93481	240	284	334
57	tau = (-1.24, -1.24, -1.24)'	Null Adjusted	n_int = 32	1.62750000000001	0.96316	0.99687	32	32	32
58	tau = (-1.24, -1.24, -1.24)'	Null Adjusted	n_int = 32	2.54296874999999	0.8609	0.97079	32	32	36
59	tau = (-1.24, -1.24, -1.24)'	Null Adjusted	n_int = 32	3.661875	0.81634	0.94898	40	45	50
60	tau = (-1.24, -1.24, -1.24)'	Null Adjusted	n_int = 32	4.98421875000001	0.80793	0.94787	53	59	66
61	tau = (-1.24, -1.24, -1.24)'	Null Adjusted	n_int = 32	10.171875	0.79875	0.94345	103	115	129
62	tau = (-1.24, -1.24, -1.24)'	Null Adjusted	n_int = 32	14.6475	0.79589	0.94331	146	164	183
63	tau = (-1.24, -1.24, -1.24)'	Null Adjusted	n_int = 32	19.936875	0.79522	0.94475	197	221	248
64	tau = (-1.24, -1.24, -1.24)'	Null Adjusted	n_int = 32	26.04	0.794	0.94408	256	287	322
65	tau = (0, 0, 0)'	Alt. Adjusted	n_int = 16	1.62750000000001	0.01948	0.04922	16	16	17
66	tau = (0, 0, 0)'	Alt. Adjusted	n_int = 16	2.54296874999999	0.01994	0.04952	19	23	28
67	tau = (0, 0, 0)'	Alt. Adjusted	n_int = 16	3.661875	0.01971	0.05038	29	35	42
68	tau = (0, 0, 0)'	Alt. Adjusted	n_int = 16	4.98421875000001	0.02004	0.05085	41	49	59
69	tau = (0, 0, 0)'	Alt. Adjusted	n_int = 16	10.171875	0.01918	0.05027	88	105	124
70	tau = (0, 0, 0)'	Alt. Adjusted	n_int = 16	14.6475	0.01913	0.04917	129	153	181
71	tau = (0, 0, 0)'	Alt. Adjusted	n_int = 16	19.936875	0.01941	0.05019	177	210	247
72	tau = (0, 0, 0)'	Alt. Adjusted	n_int = 16	26.04	0.01953	0.05001	232	275	324
73	tau = (0, 0, 0)'	Alt. Adjusted	n_int = 32	1.62750000000001	0.01916	0.04962	32	32	32
74	tau = (0, 0, 0)'	Alt. Adjusted	n_int = 32	2.54296874999999	0.01943	0.05013	32	32	32
75	tau = (0, 0, 0)'	Alt. Adjusted	n_int = 32	3.661875	0.01961	0.04906	32	36	41
76	tau = (0, 0, 0)'	Alt. Adjusted	n_int = 32	4.98421875000001	0.01953	0.05034	44	50	57
77	tau = (0, 0, 0)'	Alt. Adjusted	n_int = 32	10.171875	0.0194	0.04949	94	106	120
78	tau = (0, 0, 0)'	Alt. Adjusted	n_int = 32	14.6475	0.02008	0.05073	137	155	174
79	tau = (0, 0, 0)'	Alt. Adjusted	n_int = 32	19.936875	0.02005	0.04926	189	213	238
80	tau = (0, 0, 0)'	Alt. Adjusted	n_int = 32	26.04	0.01929	0.04996	248	279	313
81	tau = (-1.24, -1.24, -1.24)'	Alt. Adjusted	n_int = 16	1.62750000000001	0.78638	0.93282	16	18	22
82	tau = (-1.24, -1.24, -1.24)'	Alt. Adjusted	n_int = 16	2.54296874999999	0.7552	0.91058	23	28	33
83	tau = (-1.24, -1.24, -1.24)'	Alt. Adjusted	n_int = 16	3.661875	0.76207	0.91623	33	40	47
84	tau = (-1.24, -1.24, -1.24)'	Alt. Adjusted	n_int = 16	4.98421875000001	0.76439	0.92008	45	54	64
85	tau = (-1.24, -1.24, -1.24)'	Alt. Adjusted	n_int = 16	10.171875	0.77145	0.92525	92	109	129
86	tau = (-1.24, -1.24, -1.24)'	Alt. Adjusted	n_int = 16	14.6475	0.77462	0.92891	133	158	186
87	tau = (-1.24, -1.24, -1.24)'	Alt. Adjusted	n_int = 16	19.936875	0.77826	0.9305	181	214	253
88	tau = (-1.24, -1.24, -1.24)'	Alt. Adjusted	n_int = 16	26.04	0.77997	0.93246	236	280	329
89	tau = (-1.24, -1.24, -1.24)'	Alt. Adjusted	n_int = 32	1.62750000000001	0.96356	0.99674	32	32	32
90	tau = (-1.24, -1.24, -1.24)'	Alt. Adjusted	n_int = 32	2.54296874999999	0.84832	0.9672	32	32	32
91	tau = (-1.24, -1.24, -1.24)'	Alt. Adjusted	n_int = 32	3.661875	0.77857	0.93223	35	40	45
92	tau = (-1.24, -1.24, -1.24)'	Alt. Adjusted	n_int = 32	4.98421875000001	0.77805	0.93174	48	55	61
93	tau = (-1.24, -1.24, -1.24)'	Alt. Adjusted	n_int = 32	10.171875	0.78455	0.93718	98	111	125
94	tau = (-1.24, -1.24, -1.24)'	Alt. Adjusted	n_int = 32	14.6475	0.78521	0.93737	141	159	179
95	tau = (-1.24, -1.24, -1.24)'	Alt. Adjusted	n_int = 32	19.936875	0.78476	0.9389	192	217	243
96	tau = (-1.24, -1.24, -1.24)'	Alt. Adjusted	n_int = 32	26.04	0.78762	0.94009	251	283	317
97	tau = (0, 0, 0)'	Block with n_B = 2	n_int = 16	1.62750000000001	0.02065	0.0522	16	18	22
98	tau = (0, 0, 0)'	Block with n_B = 2	n_int = 16	2.54296874999999	0.02093	0.05375	22	28	34
99	tau = (0, 0, 0)'	Block with n_B = 2	n_int = 16	3.661875	0.02058	0.05281	32	40	50
100	tau = (0, 0, 0)'	Block with n_B = 2	n_int = 16	4.98421875000001	0.0205	0.05284	42	54	66
101	tau = (0, 0, 0)'	Block with n_B = 2	n_int = 16	10.171875	0.02005	0.05006	86	108	134
102	tau = (0, 0, 0)'	Block with n_B = 2	n_int = 16	14.6475	0.01963	0.05047	122	154	194
103	tau = (0, 0, 0)'	Block with n_B = 2	n_int = 16	19.936875	0.01976	0.05005	168	210	262
104	tau = (0, 0, 0)'	Block with n_B = 2	n_int = 16	26.04	0.01979	0.05015	218	274	342
105	tau = (0, 0, 0)'	Block with n_B = 4	n_int = 16	1.62750000000001	0.02064	0.05325	16	20	24
106	tau = (0, 0, 0)'	Block with n_B = 4	n_int = 16	2.54296874999999	0.02137	0.05344	24	28	36
107	tau = (0, 0, 0)'	Block with n_B = 4	n_int = 16	3.661875	0.02055	0.05228	36	40	48
108	tau = (0, 0, 0)'	Block with n_B = 4	n_int = 16	4.98421875000001	0.02057	0.0513	48	56	64
109	tau = (0, 0, 0)'	Block with n_B = 4	n_int = 16	10.171875	0.02102	0.05127	92	112	132
110	tau = (0, 0, 0)'	Block with n_B = 4	n_int = 16	14.6475	0.01919	0.04951	132	160	188
111	tau = (0, 0, 0)'	Block with n_B = 4	n_int = 16	19.936875	0.01928	0.04965	176	216	256
112	tau = (0, 0, 0)'	Block with n_B = 4	n_int = 16	26.04	0.01921	0.04892	232	280	336
113	tau = (0, 0, 0)'	Block with n_B = 2	n_int = 32	1.62750000000001	0.02029	0.05081	32	32	32
114	tau = (0, 0, 0)'	Block with n_B = 2	n_int = 32	2.54296874999999	0.01954	0.05085	32	32	32
115	tau = (0, 0, 0)'	Block with n_B = 2	n_int = 32	3.661875	0.0196	0.05019	34	40	48
116	tau = (0, 0, 0)'	Block with n_B = 2	n_int = 32	4.98421875000001	0.0202	0.05124	46	54	64
117	tau = (0, 0, 0)'	Block with n_B = 2	n_int = 32	10.171875	0.01943	0.04995	94	110	128
118	tau = (0, 0, 0)'	Block with n_B = 2	n_int = 32	14.6475	0.02068	0.05085	134	158	184
119	tau = (0, 0, 0)'	Block with n_B = 2	n_int = 32	19.936875	0.02032	0.05134	182	216	252
120	tau = (0, 0, 0)'	Block with n_B = 2	n_int = 32	26.04	0.0196	0.05051	238	282	328
121	tau = (0, 0, 0)'	Block with n_B = 4	n_int = 32	1.62750000000001	0.01966	0.05061	32	32	32
122	tau = (0, 0, 0)'	Block with n_B = 4	n_int = 32	2.54296874999999	0.01944	0.05025	32	32	32
123	tau = (0, 0, 0)'	Block with n_B = 4	n_int = 32	3.661875	0.02028	0.05171	36	40	48
124	tau = (0, 0, 0)'	Block with n_B = 4	n_int = 32	4.98421875000001	0.02123	0.05318	48	56	64
125	tau = (0, 0, 0)'	Block with n_B = 4	n_int = 32	10.171875	0.02032	0.05132	100	112	128
126	tau = (0, 0, 0)'	Block with n_B = 4	n_int = 32	14.6475	0.01892	0.0499	140	160	180
127	tau = (0, 0, 0)'	Block with n_B = 4	n_int = 32	19.936875	0.01918	0.05099	192	216	248
128	tau = (0, 0, 0)'	Block with n_B = 4	n_int = 32	26.04	0.02052	0.05133	248	284	324
129	tau = (-1.24, -1.24, -1.24)'	Block with n_B = 2	n_int = 16	1.62750000000001	0.81978	0.95382	16	18	22
130	tau = (-1.24, -1.24, -1.24)'	Block with n_B = 2	n_int = 16	2.54296874999999	0.78569	0.93381	22	28	34
131	tau = (-1.24, -1.24, -1.24)'	Block with n_B = 2	n_int = 16	3.661875	0.77894	0.93021	32	40	50
132	tau = (-1.24, -1.24, -1.24)'	Block with n_B = 2	n_int = 16	4.98421875000001	0.77656	0.92762	42	54	66
133	tau = (-1.24, -1.24, -1.24)'	Block with n_B = 2	n_int = 16	10.171875	0.77271	0.92392	86	108	134
134	tau = (-1.24, -1.24, -1.24)'	Block with n_B = 2	n_int = 16	14.6475	0.77005	0.92289	124	156	194
135	tau = (-1.24, -1.24, -1.24)'	Block with n_B = 2	n_int = 16	19.936875	0.76772	0.92115	168	210	262
136	tau = (-1.24, -1.24, -1.24)'	Block with n_B = 2	n_int = 16	26.04	0.76627	0.9209	218	276	342
137	tau = (-1.24, -1.24, -1.24)'	Block with n_B = 4	n_int = 16	1.62750000000001	0.82631	0.95735	16	20	24
138	tau = (-1.24, -1.24, -1.24)'	Block with n_B = 4	n_int = 16	2.54296874999999	0.80036	0.94525	24	28	36
139	tau = (-1.24, -1.24, -1.24)'	Block with n_B = 4	n_int = 16	3.661875	0.79726	0.94201	36	40	48
140	tau = (-1.24, -1.24, -1.24)'	Block with n_B = 4	n_int = 16	4.98421875000001	0.7927	0.93992	48	56	64
141	tau = (-1.24, -1.24, -1.24)'	Block with n_B = 4	n_int = 16	10.171875	0.78282	0.9346	92	112	132
142	tau = (-1.24, -1.24, -1.24)'	Block with n_B = 4	n_int = 16	14.6475	0.78103	0.93274	132	160	188
143	tau = (-1.24, -1.24, -1.24)'	Block with n_B = 4	n_int = 16	19.936875	0.78106	0.93167	180	216	256
144	tau = (-1.24, -1.24, -1.24)'	Block with n_B = 4	n_int = 16	26.04	0.77847	0.9316	232	280	336
145	tau = (-1.24, -1.24, -1.24)'	Block with n_B = 2	n_int = 32	1.62750000000001	0.96207	0.99673	32	32	32
146	tau = (-1.24, -1.24, -1.24)'	Block with n_B = 2	n_int = 32	2.54296874999999	0.85856	0.97151	32	32	32
147	tau = (-1.24, -1.24, -1.24)'	Block with n_B = 2	n_int = 32	3.661875	0.80504	0.94866	34	40	46
148	tau = (-1.24, -1.24, -1.24)'	Block with n_B = 2	n_int = 32	4.98421875000001	0.7912	0.9405	46	54	64
149	tau = (-1.24, -1.24, -1.24)'	Block with n_B = 2	n_int = 32	10.171875	0.78518	0.93707	94	110	128
150	tau = (-1.24, -1.24, -1.24)'	Block with n_B = 2	n_int = 32	14.6475	0.78372	0.93775	134	158	186
151	tau = (-1.24, -1.24, -1.24)'	Block with n_B = 2	n_int = 32	19.936875	0.78182	0.93679	184	216	252
152	tau = (-1.24, -1.24, -1.24)'	Block with n_B = 2	n_int = 32	26.04	0.7834	0.93461	238	280	328
153	tau = (-1.24, -1.24, -1.24)'	Block with n_B = 4	n_int = 32	1.62750000000001	0.96325	0.9967	32	32	32
154	tau = (-1.24, -1.24, -1.24)'	Block with n_B = 4	n_int = 32	2.54296874999999	0.85847	0.9704	32	32	32
155	tau = (-1.24, -1.24, -1.24)'	Block with n_B = 4	n_int = 32	3.661875	0.80894	0.95211	36	40	48
156	tau = (-1.24, -1.24, -1.24)'	Block with n_B = 4	n_int = 32	4.98421875000001	0.80197	0.94851	48	56	64
157	tau = (-1.24, -1.24, -1.24)'	Block with n_B = 4	n_int = 32	10.171875	0.79753	0.94393	100	112	128
158	tau = (-1.24, -1.24, -1.24)'	Block with n_B = 4	n_int = 32	14.6475	0.79154	0.94336	140	160	184
159	tau = (-1.24, -1.24, -1.24)'	Block with n_B = 4	n_int = 32	19.936875	0.79134	0.94204	192	216	248
160	tau = (-1.24, -1.24, -1.24)'	Block with n_B = 4	n_int = 32	26.04	0.78978	0.94121	248	284	320
161	tau = (0, 0, 0)'	Unblinded	n_int = 16	6.51	0.0203	0.05059	61	71	82
162	tau = (0, 0, 0)'	Unblinded	n_int = 32	6.51	0.0204	0.05199	64	71	79
163	tau = (-1.24, -1.24, -1.24)'	Unblinded	n_int = 16	6.51	0.78674	0.93924	61	71	82
164	tau = (-1.24, -1.24, -1.24)'	Unblinded	n_int = 32	6.51	0.79881	0.94654	64	71	79
165	tau = (0, 0, 0)'	Null Adjusted	n_int = 16	6.51	0.02032	0.05124	59	70	82
166	tau = (0, 0, 0)'	Null Adjusted	n_int = 32	6.51	0.02015	0.05085	63	71	80
167	tau = (-1.24, -1.24, -1.24)'	Null Adjusted	n_int = 16	6.51	0.79416	0.93759	63	75	88
168	tau = (-1.24, -1.24, -1.24)'	Null Adjusted	n_int = 32	6.51	0.80719	0.94586	67	75	84
169	tau = (0, 0, 0)'	Alt. Adjusted	n_int = 16	6.51	0.01932	0.04952	55	66	78
170	tau = (0, 0, 0)'	Alt. Adjusted	n_int = 32	6.51	0.01935	0.04978	59	67	75
171	tau = (-1.24, -1.24, -1.24)'	Alt. Adjusted	n_int = 16	6.51	0.7691	0.92456	59	70	83
172	tau = (-1.24, -1.24, -1.24)'	Alt. Adjusted	n_int = 32	6.51	0.78123	0.93514	63	71	80
173	tau = (0, 0, 0)'	Block with n_B = 2	n_int = 16	6.51	0.02032	0.05116	56	70	86
174	tau = (0, 0, 0)'	Block with n_B = 2	n_int = 32	6.51	0.02056	0.05143	60	70	82
175	tau = (0, 0, 0)'	Block with n_B = 4	n_int = 16	6.51	0.0203	0.05251	60	72	84
176	tau = (0, 0, 0)'	Block with n_B = 4	n_int = 32	6.51	0.02035	0.05114	64	72	84
177	tau = (-1.24, -1.24, -1.24)'	Block with n_B = 2	n_int = 16	6.51	0.77472	0.92677	56	70	86
178	tau = (-1.24, -1.24, -1.24)'	Block with n_B = 2	n_int = 32	6.51	0.78866	0.94053	60	70	82
179	tau = (-1.24, -1.24, -1.24)'	Block with n_B = 4	n_int = 16	6.51	0.78678	0.93648	60	72	84
180	tau = (-1.24, -1.24, -1.24)'	Block with n_B = 4	n_int = 32	6.51	0.80349	0.94743	64	72	84
