# Supplementary material for: Blinded and unblinded sample size reestimation in crossover trials balanced for period
Source: Biom J. 2018 Aug 3;60(5):917–33. doi: 10.1002/bimj.201700092 (PMC6175184; doi:10.1002/bimj.201700092)
Supplement: Supplementary file 2 — Supporting Information [file BIMJ-60-917-s002.zip › Code_and_Data - v3/intermediate_results/Example_2_average_results_base_scenarios.csv]

	V1	V2	V3	V4	V5	V6	V7	V8	V9	V10	V11	V12	V13	V14	V15	V16	V17	V18	V19	V20	V21	V22	V23
1	tau = (0, 0)'	Unblinded	unblinded	18	No	0	0	0	0	0	1	0.06849	0.06871	0.11737	30	23	37	0.0506793978657755	0.0389396837075496	0.0645383447029319	0.47014568018153	0.362649446844722	0.59693285656461
2	tau = (0.2, 0)'	Unblinded	unblinded	18	No	0.2	0	0	0	0	1	0.80269	0.06988	0.80436	30	23	37	0.0505213425080627	0.0389247632451501	0.0642842840676663	0.47006888808749	0.36195137723017	0.59654251839073
3	tau = (0.2, 0.2)'	Unblinded	unblinded	18	No	0.2	0.2	0	0	0	1	0.80469	0.80371	0.91327	30	23	37	0.0506765296586686	0.0390187440486435	0.0644164054911279	0.469716890345225	0.360725915574242	0.596803489315503
4	tau = (0.2, 0.2)'	Unblinded	unblinded	18	Yes	0.2	0.2	0	0	0	1	0.82755	0.8265	0.92538	33	25	40	0.0505159281647113	0.0389582972860259	0.0643731825582609	0.468674353144225	0.361000984867953	0.59515801478571
5	tau = (0.5, 0.52)'	Unblinded	unblinded	18	No	0.5	0.52	0	0	0	1	0.99996	0.99996	1	30	23	37	0.0506857545410847	0.0390069786199427	0.0644311480847594	0.470257931338505	0.36219922853449	0.59723143211433
6	tau = (0, 0)'	Null Adjusted	adjusted	18	No	0	0	0	0	0	1	0.06225	0.06216	0.10689	30	23	37	0.0507324392317635	0.0396882404482388	0.0635215457950906	0.470530066993929	0.362344386169078	0.596151092174402
7	tau = (0.2, 0)'	Null Adjusted	adjusted	18	No	0.2	0	0	0	0	1	0.82043	0.0618	0.82194	37	30	46	0.0647157109473933	0.0508346715365405	0.0806350512958616	0.465213351592594	0.357213191343132	0.590358503149219
8	tau = (0.2, 0.2)'	Null Adjusted	adjusted	18	No	0.2	0.2	0	0	0	1	0.81861	0.82027	0.90806	38	30	46	0.0647910592897872	0.0509874544751021	0.0806744525467556	0.463674618969913	0.355546734534103	0.5902342480427
9	tau = (0.2, 0.2)'	Null Adjusted	adjusted	18	Yes	0.2	0.2	0	0	0	1	0.84497	0.84433	0.92447	40	33	50	0.0645425969815745	0.0507417325073609	0.0806739129531628	0.466028572615147	0.35762791594206	0.592069905335235
10	tau = (0.5, 0.52)'	Null Adjusted	adjusted	18	No	0.5	0.52	0	0	0	1	1	0.99999	1	80	66	94	0.141884895035157	0.117509908896302	0.168876012444891	0.440029767980931	0.328246702672484	0.569827341663012
11	tau = (0, 0)'	Alt. Adjusted	adjusted	18	No	0	0	0	0.2	0.2	1	0.06226	0.06268	0.10693	22	18	29	0.036611361120181	0.0256468773514946	0.049574361513373	0.474608960234268	0.367738363586918	0.600330037746416
12	tau = (0.2, 0)'	Alt. Adjusted	adjusted	18	No	0.2	0	0	0.2	0.2	1	0.74902	0.06198	0.75159	30	22	39	0.0506429010600914	0.0368200682293787	0.0666637457289432	0.469825760617473	0.360423243587457	0.596960731111366
13	tau = (0.2, 0.2)'	Alt. Adjusted	adjusted	18	No	0.2	0.2	0	0.2	0.2	1	0.74852	0.74778	0.85644	29	22	38	0.0504349184528349	0.0366449047077883	0.0663926555088771	0.470000778825011	0.361206878584933	0.596481180655494
14	tau = (0.2, 0.2)'	Alt. Adjusted	adjusted	18	Yes	0.2	0.2	0	0.2	0.2	1	0.771	0.77222	0.87341	32	24	42	0.0504609565230545	0.0366125294204534	0.0665191923148354	0.468672381455188	0.360778970437967	0.596677987910485
15	tau = (0.5, 0.52)'	Alt. Adjusted	adjusted	18	No	0.5	0.52	0	0.2	0.2	1	0.99995	0.99996	0.99999	72	59	86	0.1279921260865	0.103458131342192	0.155137853740463	0.442408433006497	0.331959375001412	0.573595682788218
16	tau = (0, 0)'	Block with n_B = 3	block	18	No	0	0	0	0	0	3	0.06819	0.06774	0.11569	30	24	39	0.0500364459794181	0.0372760542079508	0.0655627044723512	0.462364665693985	0.336845586634635	0.612826330345459
17	tau = (0.2, 0)'	Block with n_B = 3	block	18	No	0.2	0	0	0	0	3	0.80129	0.06695	0.80317	30	24	39	0.0499006516530098	0.0372073967011355	0.0652497705844357	0.462630038395952	0.337324574396309	0.613260201792528
18	tau = (0.2, 0.2)'	Block with n_B = 3	block	18	No	0.2	0.2	0	0	0	3	0.80287	0.80286	0.90991	30	24	39	0.0500252899800836	0.0371731602582716	0.0653858837580816	0.460813144576711	0.33536314287148	0.612934582218203
19	tau = (0.2, 0.2)'	Block with n_B = 3	block	18	Yes	0.2	0.2	0	0	0	3	0.82725	0.82865	0.92435	33	24	42	0.0500951116296399	0.0373298165207472	0.0654289320228484	0.462427253653313	0.337056802782684	0.612115876450746
20	tau = (0.5, 0.52)'	Block with n_B = 3	block	18	No	0.5	0.52	0	0	0	3	0.99989	0.99996	0.99999	30	24	39	0.0500225774918988	0.0371684620431456	0.065457443617377	0.462596238869008	0.337756451378723	0.613437270857115
