# Supplementary material for: Blinded and unblinded sample size reestimation in crossover trials balanced for period
Source: Biom J. 2018 Aug 3;60(5):917–33. doi: 10.1002/bimj.201700092 (PMC6175184; doi:10.1002/bimj.201700092)
Supplement: Supplementary file 2 — Supporting Information [file BIMJ-60-917-s002.zip › Code_and_Data - v3/intermediate_results/Example_2_average_results_delta_alt_scenarios.csv]

	V1	V2	V3
1	Unblinded	0.1	0.77651
2	Unblinded	0.125	0.77877
3	Unblinded	0.15	0.78594
4	Unblinded	0.175	0.79813
5	Unblinded	0.25	0.83253
6	Unblinded	0.3	0.89225
7	Unblinded	0.35	0.94742
8	Unblinded	0.4	0.97938
9	Null Adjusted	0.1	0.78498
10	Null Adjusted	0.125	0.7923
11	Null Adjusted	0.15	0.79786
12	Null Adjusted	0.175	0.8059
13	Null Adjusted	0.25	0.85279
14	Null Adjusted	0.3	0.9021
15	Null Adjusted	0.35	0.95083
16	Null Adjusted	0.4	0.97985
17	Alt. Adjusted	0.1	0.67343
18	Alt. Adjusted	0.125	0.68405
19	Alt. Adjusted	0.15	0.70183
20	Alt. Adjusted	0.175	0.72285
21	Alt. Adjusted	0.25	0.81166
22	Alt. Adjusted	0.3	0.88861
23	Alt. Adjusted	0.35	0.94671
24	Alt. Adjusted	0.4	0.97936
25	Block with n_B = 3	0.1	0.76949
26	Block with n_B = 3	0.125	0.77928
27	Block with n_B = 3	0.15	0.7836
28	Block with n_B = 3	0.175	0.7935
29	Block with n_B = 3	0.25	0.83985
30	Block with n_B = 3	0.3	0.89311
31	Block with n_B = 3	0.35	0.94755
32	Block with n_B = 3	0.4	0.98017
33	Unblinded	0.2	0.80469
34	Null Adjusted	0.2	0.81861
35	Alt. Adjusted	0.2	0.74852
36	Block with n_B = 3	0.2	0.80287
