# Supplementary material for: Blinded and unblinded sample size reestimation in crossover trials balanced for period
Source: Biom J. 2018 Aug 3;60(5):917–33. doi: 10.1002/bimj.201700092 (PMC6175184; doi:10.1002/bimj.201700092)
Supplement: Supplementary file 2 — Supporting Information [file BIMJ-60-917-s002.zip › Code_and_Data - v3/intermediate_results/Example_2_average_results_delta_null_scenarios.csv]

	V1	V2	V3
1	Unblinded	0.1	0.10519
2	Unblinded	0.125	0.10819
3	Unblinded	0.15	0.11076
4	Unblinded	0.175	0.11662
5	Unblinded	0.25	0.11455
6	Unblinded	0.3	0.11027
7	Unblinded	0.35	0.10999
8	Unblinded	0.4	0.1085
9	Null Adjusted	0.1	0.10062
10	Null Adjusted	0.125	0.1016
11	Null Adjusted	0.15	0.10263
12	Null Adjusted	0.175	0.10493
13	Null Adjusted	0.25	0.10648
14	Null Adjusted	0.3	0.10965
15	Null Adjusted	0.35	0.10897
16	Null Adjusted	0.4	0.10967
17	Alt. Adjusted	0.1	0.10304
18	Alt. Adjusted	0.125	0.10318
19	Alt. Adjusted	0.15	0.10534
20	Alt. Adjusted	0.175	0.10574
21	Alt. Adjusted	0.25	0.10955
22	Alt. Adjusted	0.3	0.10835
23	Alt. Adjusted	0.35	0.11048
24	Alt. Adjusted	0.4	0.10905
25	Block with n_B = 3	0.1	0.10319
26	Block with n_B = 3	0.125	0.10791
27	Block with n_B = 3	0.15	0.11043
28	Block with n_B = 3	0.175	0.11531
29	Block with n_B = 3	0.25	0.11484
30	Block with n_B = 3	0.3	0.1101
31	Block with n_B = 3	0.35	0.11041
32	Block with n_B = 3	0.4	0.10907
33	Unblinded	0.2	0.11737
34	Null Adjusted	0.2	0.10689
35	Alt. Adjusted	0.2	0.10693
36	Block with n_B = 3	0.2	0.11569
