# Supplementary material for: Blinded and unblinded sample size reestimation in crossover trials balanced for period
Source: Biom J. 2018 Aug 3;60(5):917–33. doi: 10.1002/bimj.201700092 (PMC6175184; doi:10.1002/bimj.201700092)
Supplement: Supplementary file 2 — Supporting Information [file BIMJ-60-917-s002.zip › Code_and_Data - v3/intermediate_results/Example_2_average_results_sigma_b_scenarios.csv]

	V1	V2	V3	V4	V5
1	tau = (0, 0)'	Unblinded	0.1225	0.06897	0.11733
2	tau = (0, 0)'	Unblinded	0.19140625	0.06991	0.11959
3	tau = (0, 0)'	Unblinded	0.275625	0.0697	0.1187
4	tau = (0, 0)'	Unblinded	0.37515625	0.06783	0.11658
5	tau = (0, 0)'	Unblinded	0.765625	0.06771	0.11622
6	tau = (0, 0)'	Unblinded	1.1025	0.06989	0.11934
7	tau = (0, 0)'	Unblinded	1.500625	0.06817	0.11674
8	tau = (0, 0)'	Unblinded	1.96	0.06869	0.11656
9	tau = (0.2, 0.2)'	Unblinded	0.1225	0.80201	0.91195
10	tau = (0.2, 0.2)'	Unblinded	0.19140625	0.80241	0.91089
11	tau = (0.2, 0.2)'	Unblinded	0.275625	0.80389	0.91391
12	tau = (0.2, 0.2)'	Unblinded	0.37515625	0.8035	0.91083
13	tau = (0.2, 0.2)'	Unblinded	0.765625	0.80575	0.91228
14	tau = (0.2, 0.2)'	Unblinded	1.1025	0.8059	0.91293
15	tau = (0.2, 0.2)'	Unblinded	1.500625	0.80525	0.91221
16	tau = (0.2, 0.2)'	Unblinded	1.96	0.80373	0.91228
17	tau = (0, 0)'	Null Adjusted	0.1225	0.0624	0.10727
18	tau = (0, 0)'	Null Adjusted	0.19140625	0.06177	0.10692
19	tau = (0, 0)'	Null Adjusted	0.275625	0.0626	0.10674
20	tau = (0, 0)'	Null Adjusted	0.37515625	0.06075	0.10403
21	tau = (0, 0)'	Null Adjusted	0.765625	0.06182	0.10672
22	tau = (0, 0)'	Null Adjusted	1.1025	0.06073	0.10488
23	tau = (0, 0)'	Null Adjusted	1.500625	0.06151	0.10468
24	tau = (0, 0)'	Null Adjusted	1.96	0.06038	0.10413
25	tau = (0.2, 0.2)'	Null Adjusted	0.1225	0.817618176181762	0.906769067690677
26	tau = (0.2, 0.2)'	Null Adjusted	0.19140625	0.81752	0.90933
27	tau = (0.2, 0.2)'	Null Adjusted	0.275625	0.82066	0.90943
28	tau = (0.2, 0.2)'	Null Adjusted	0.37515625	0.81789	0.90654
29	tau = (0.2, 0.2)'	Null Adjusted	0.765625	0.81698	0.90628
30	tau = (0.2, 0.2)'	Null Adjusted	1.1025	0.82103	0.90895
31	tau = (0.2, 0.2)'	Null Adjusted	1.500625	0.81881	0.90659
32	tau = (0.2, 0.2)'	Null Adjusted	1.96	0.81957	0.90813
33	tau = (0, 0)'	Alt. Adjusted	0.1225	0.06303	0.10784
34	tau = (0, 0)'	Alt. Adjusted	0.19140625	0.06351	0.10921
35	tau = (0, 0)'	Alt. Adjusted	0.275625	0.06266	0.10807
36	tau = (0, 0)'	Alt. Adjusted	0.37515625	0.06175	0.1077
37	tau = (0, 0)'	Alt. Adjusted	0.765625	0.06274	0.1076
38	tau = (0, 0)'	Alt. Adjusted	1.1025	0.0617	0.10664
39	tau = (0, 0)'	Alt. Adjusted	1.500625	0.06281	0.10719
40	tau = (0, 0)'	Alt. Adjusted	1.96	0.06259	0.10707
41	tau = (0.2, 0.2)'	Alt. Adjusted	0.1225	0.74924	0.85998
42	tau = (0.2, 0.2)'	Alt. Adjusted	0.19140625	0.74752	0.85701
43	tau = (0.2, 0.2)'	Alt. Adjusted	0.275625	0.74884	0.85811
44	tau = (0.2, 0.2)'	Alt. Adjusted	0.37515625	0.74834	0.85676
45	tau = (0.2, 0.2)'	Alt. Adjusted	0.765625	0.74726	0.85572
46	tau = (0.2, 0.2)'	Alt. Adjusted	1.1025	0.74591	0.85509
47	tau = (0.2, 0.2)'	Alt. Adjusted	1.500625	0.74651	0.85566
48	tau = (0.2, 0.2)'	Alt. Adjusted	1.96	0.74827	0.85597
49	tau = (0, 0)'	Block with n_B = 3	0.1225	0.06809	0.11656
50	tau = (0, 0)'	Block with n_B = 3	0.19140625	0.06797	0.1171
51	tau = (0, 0)'	Block with n_B = 3	0.275625	0.06802	0.11662
52	tau = (0, 0)'	Block with n_B = 3	0.37515625	0.06904	0.11712
53	tau = (0, 0)'	Block with n_B = 3	0.765625	0.0692	0.11677
54	tau = (0, 0)'	Block with n_B = 3	1.1025	0.06783	0.11551
55	tau = (0, 0)'	Block with n_B = 3	1.500625	0.06918	0.11692
56	tau = (0, 0)'	Block with n_B = 3	1.96	0.06912	0.11749
57	tau = (0.2, 0.2)'	Block with n_B = 3	0.1225	0.80116	0.91003
58	tau = (0.2, 0.2)'	Block with n_B = 3	0.19140625	0.80133	0.9097
59	tau = (0.2, 0.2)'	Block with n_B = 3	0.275625	0.80166	0.90913
60	tau = (0.2, 0.2)'	Block with n_B = 3	0.37515625	0.80154	0.9087
61	tau = (0.2, 0.2)'	Block with n_B = 3	0.765625	0.80224	0.90858
62	tau = (0.2, 0.2)'	Block with n_B = 3	1.1025	0.80223	0.90958
63	tau = (0.2, 0.2)'	Block with n_B = 3	1.500625	0.80252	0.90947
64	tau = (0.2, 0.2)'	Block with n_B = 3	1.96	0.80093	0.90925
65	tau = (0, 0)'	Unblinded	0.49	0.06849	0.11737
66	tau = (0.2, 0.2)'	Unblinded	0.49	0.80469	0.91327
67	tau = (0, 0)'	Null Adjusted	0.49	0.06225	0.10689
68	tau = (0.2, 0.2)'	Null Adjusted	0.49	0.81861	0.90806
69	tau = (0, 0)'	Alt. Adjusted	0.49	0.06226	0.10693
70	tau = (0.2, 0.2)'	Alt. Adjusted	0.49	0.74852	0.85644
71	tau = (0, 0)'	Block with n_B = 3	0.49	0.06819	0.11569
72	tau = (0.2, 0.2)'	Block with n_B = 3	0.49	0.80287	0.90991
