# Supplementary material for: Blinded and unblinded sample size reestimation in crossover trials balanced for period
Source: Biom J. 2018 Aug 3;60(5):917–33. doi: 10.1002/bimj.201700092 (PMC6175184; doi:10.1002/bimj.201700092)
Supplement: Supplementary file 2 — Supporting Information [file BIMJ-60-917-s002.zip › Code_and_Data - v3/intermediate_results/Example_2_average_results_sigma_e_scenarios.csv]

	V1	V2	V3	V4	V5
1	tau = (0, 0)'	Unblinded	0.013225	0.06427	0.10876
2	tau = (0, 0)'	Unblinded	0.0206640625	0.06357	0.10954
3	tau = (0, 0)'	Unblinded	0.02975625	0.06655	0.11401
4	tau = (0, 0)'	Unblinded	0.0405015625	0.06839	0.11752
5	tau = (0, 0)'	Unblinded	0.08265625	0.06681	0.11382
6	tau = (0, 0)'	Unblinded	0.119025	0.06349	0.10911
7	tau = (0, 0)'	Unblinded	0.16200625	0.06099	0.10619
8	tau = (0, 0)'	Unblinded	0.2116	0.0604	0.10379
9	tau = (0.2, 0.2)'	Unblinded	0.013225	0.97903	0.99565
10	tau = (0.2, 0.2)'	Unblinded	0.0206640625	0.91444	0.97225
11	tau = (0.2, 0.2)'	Unblinded	0.02975625	0.85099	0.94226
12	tau = (0.2, 0.2)'	Unblinded	0.0405015625	0.82069	0.92275
13	tau = (0.2, 0.2)'	Unblinded	0.08265625	0.78872	0.90043
14	tau = (0.2, 0.2)'	Unblinded	0.119025	0.78374	0.89608
15	tau = (0.2, 0.2)'	Unblinded	0.16200625	0.77497	0.88908
16	tau = (0.2, 0.2)'	Unblinded	0.2116	0.77455	0.88912
17	tau = (0, 0)'	Null Adjusted	0.013225	0.06326	0.1084
18	tau = (0, 0)'	Null Adjusted	0.0206640625	0.06468	0.11049
19	tau = (0, 0)'	Null Adjusted	0.02975625	0.06376	0.1093
20	tau = (0, 0)'	Null Adjusted	0.0405015625	0.06327	0.10832
21	tau = (0, 0)'	Null Adjusted	0.08265625	0.05935	0.10251
22	tau = (0, 0)'	Null Adjusted	0.119025	0.06026	0.10371
23	tau = (0, 0)'	Null Adjusted	0.16200625	0.05831	0.1022
24	tau = (0, 0)'	Null Adjusted	0.2116	0.05902	0.10248
25	tau = (0.2, 0.2)'	Null Adjusted	0.013225	0.97907	0.99579
26	tau = (0.2, 0.2)'	Null Adjusted	0.0206640625	0.92131	0.97239
27	tau = (0.2, 0.2)'	Null Adjusted	0.02975625	0.86763	0.94018
28	tau = (0.2, 0.2)'	Null Adjusted	0.0405015625	0.83788	0.91918
29	tau = (0.2, 0.2)'	Null Adjusted	0.08265625	0.80227	0.89817
30	tau = (0.2, 0.2)'	Null Adjusted	0.119025	0.79235	0.89562
31	tau = (0.2, 0.2)'	Null Adjusted	0.16200625	0.7878	0.89291
32	tau = (0.2, 0.2)'	Null Adjusted	0.2116	0.78313	0.89121
33	tau = (0, 0)'	Alt. Adjusted	0.013225	0.05874	0.10377
34	tau = (0, 0)'	Alt. Adjusted	0.0206640625	0.06395	0.10835
35	tau = (0, 0)'	Alt. Adjusted	0.02975625	0.06391	0.10951
36	tau = (0, 0)'	Alt. Adjusted	0.0405015625	0.06478	0.10951
37	tau = (0, 0)'	Alt. Adjusted	0.08265625	0.06074	0.10465
38	tau = (0, 0)'	Alt. Adjusted	0.119025	0.05941	0.10332
39	tau = (0, 0)'	Alt. Adjusted	0.16200625	0.05891	0.10143
40	tau = (0, 0)'	Alt. Adjusted	0.2116	0.05893	0.10097
41	tau = (0.2, 0.2)'	Alt. Adjusted	0.013225	0.982	0.99697
42	tau = (0.2, 0.2)'	Alt. Adjusted	0.0206640625	0.91188	0.96992
43	tau = (0.2, 0.2)'	Alt. Adjusted	0.02975625	0.82429	0.9202
44	tau = (0.2, 0.2)'	Alt. Adjusted	0.0405015625	0.76825	0.87509
45	tau = (0.2, 0.2)'	Alt. Adjusted	0.08265625	0.74673	0.85699
46	tau = (0.2, 0.2)'	Alt. Adjusted	0.119025	0.75256	0.86289
47	tau = (0.2, 0.2)'	Alt. Adjusted	0.16200625	0.75679	0.86889
48	tau = (0.2, 0.2)'	Alt. Adjusted	0.2116	0.75998	0.87431
49	tau = (0, 0)'	Block with n_B = 3	0.013225	0.06343	0.10761
50	tau = (0, 0)'	Block with n_B = 3	0.0206640625	0.06482	0.11036
51	tau = (0, 0)'	Block with n_B = 3	0.02975625	0.06652	0.11448
52	tau = (0, 0)'	Block with n_B = 3	0.0405015625	0.06814	0.11712
53	tau = (0, 0)'	Block with n_B = 3	0.08265625	0.06708	0.11363
54	tau = (0, 0)'	Block with n_B = 3	0.119025	0.06276	0.10933
55	tau = (0, 0)'	Block with n_B = 3	0.16200625	0.06119	0.10591
56	tau = (0, 0)'	Block with n_B = 3	0.2116	0.06063	0.10437
57	tau = (0.2, 0.2)'	Block with n_B = 3	0.013225	0.97849	0.99586
58	tau = (0.2, 0.2)'	Block with n_B = 3	0.0206640625	0.91815	0.97315
59	tau = (0.2, 0.2)'	Block with n_B = 3	0.02975625	0.8527	0.94294
60	tau = (0.2, 0.2)'	Block with n_B = 3	0.0405015625	0.81719	0.92069
61	tau = (0.2, 0.2)'	Block with n_B = 3	0.08265625	0.78768	0.89764
62	tau = (0.2, 0.2)'	Block with n_B = 3	0.119025	0.77726	0.89114
63	tau = (0.2, 0.2)'	Block with n_B = 3	0.16200625	0.7726	0.88628
64	tau = (0.2, 0.2)'	Block with n_B = 3	0.2116	0.77327	0.88523
65	tau = (0, 0)'	Unblinded	0.0529	0.06849	0.11737
66	tau = (0.2, 0.2)'	Unblinded	0.0529	0.80469	0.91327
67	tau = (0, 0)'	Null Adjusted	0.0529	0.06225	0.10689
68	tau = (0.2, 0.2)'	Null Adjusted	0.0529	0.81861	0.90806
69	tau = (0, 0)'	Alt. Adjusted	0.0529	0.06226	0.10693
70	tau = (0.2, 0.2)'	Alt. Adjusted	0.0529	0.74852	0.85644
71	tau = (0, 0)'	Block with n_B = 3	0.0529	0.06819	0.11569
72	tau = (0.2, 0.2)'	Block with n_B = 3	0.0529	0.80287	0.90991
