# Supplementary material for: Blinded and unblinded sample size reestimation in crossover trials balanced for period
Source: Biom J. 2018 Aug 3;60(5):917–33. doi: 10.1002/bimj.201700092 (PMC6175184; doi:10.1002/bimj.201700092)
Supplement: Supplementary file 2 — Supporting Information [file BIMJ-60-917-s002.zip › Code_and_Data - v3/intermediate_results/Example_3_average_results_base_scenarios.csv]

	V1	V2	V3	V4	V5	V6	V7	V8	V9	V10	V11	V12	V13	V14	V15	V16	V17	V18	V19	V20
1	tau = 0	Unblinded	unblinded	n_int = 16	No	0	0	0	1	0.02431	0.02431	88	74	105	166.103769889664	138.33319774545	197.642543669297	240.9036139453	172.1107848112	323.183764734375
2	tau = 0	Unblinded	unblinded	n_int = 32	No	0	0	0	1	0.02468	0.02468	89	79	101	167.838511041811	147.977905683121	189.338699033987	248.5809456025	198.523802573725	304.8004443523
3	tau = 0	Unblinded	unblinded	n_int = 48	No	0	0	0	1	0.02462	0.02462	90	82	99	168.775066590469	152.540375483955	186.040432252686	251.1045898388	209.287217231575	296.2832378947
4	tau = -5.39	Unblinded	unblinded	n_int = 16	No	-5.39	0	0	1	0.87608	0.87608	88	74	104	165.744968480715	138.122443862275	196.965457560206	241.3076414528	171.6253273423	323.0461630489
5	tau = -5.39	Unblinded	unblinded	n_int = 32	No	-5.39	0	0	1	0.89129	0.89129	89	79	101	167.973311883474	148.29761394387	189.451458795346	248.16189245525	198.283924975725	304.382891999275
6	tau = -5.39	Unblinded	unblinded	n_int = 48	No	-5.39	0	0	1	0.89612	0.89612	90	81	99	168.614979105432	152.390193628235	185.773374574087	250.81991292005	209.4017373187	296.210690047225
7	tau = -5.39	Unblinded	unblinded	n_int = 16	Yes	-5.39	0	0	1	0.89925	0.89925	95	80	113	166.122187116598	138.14074478148	197.656546193236	241.11272811805	171.7672360027	322.8959221921
8	tau = -5.39	Unblinded	unblinded	n_int = 32	Yes	-5.39	0	0	1	0.90142	0.90142	92	82	105	167.764652247262	148.187813892592	189.319530000956	248.6247782657	198.220845623725	304.550402154175
9	tau = -5.39	Unblinded	unblinded	n_int = 48	Yes	-5.39	0	0	1	0.90386	0.90386	92	84	102	168.627409700383	152.556395883623	185.899916790226	251.109343745	209.223134379775	296.268693189475
10	tau = -7.55	Unblinded	unblinded	n_int = 16	No	-7.55	0	0	1	0.98775	0.98775	88	74	104	165.833190370241	137.932296790115	197.248208106748	241.67298584725	172.0613293569	322.9151496268
11	tau = -7.55	Unblinded	unblinded	n_int = 32	No	-7.55	0	0	1	0.99258	0.99258	89	79	101	167.985795443746	148.155098921737	189.410215557574	248.4775284514	198.2661124927	304.8144113379
12	tau = -7.55	Unblinded	unblinded	n_int = 48	No	-7.55	0	0	1	0.99303	0.99303	90	81	99	168.62280064474	152.319375654908	185.800388952269	251.23058356525	209.7916151143	295.9165449507
13	tau = 0	Null Adjusted	adjusted	n_int = 16	No	0	0	0	1	0.02432	0.02432	88	72	105	164.674040842054	134.552092657508	199.360172360181	241.385733310108	170.294539254728	325.528068492506
14	tau = 0	Null Adjusted	adjusted	n_int = 32	No	0	0	0	1	0.02386	0.02386	89	78	102	167.439525032289	145.699597106028	191.437987874251	248.1223383011	196.857435374313	305.819148726078
15	tau = 0	Null Adjusted	adjusted	n_int = 48	No	0	0	0	1	0.02415	0.02415	90	80	100	168.249190255768	150.340956411517	187.492273377007	250.509437684724	207.873602615485	297.117072333061
16	tau = -5.39	Null Adjusted	adjusted	n_int = 16	No	-5.39	0	0	1	0.87577	0.87577	93	77	112	176.069849791463	143.979268432869	212.860402541775	237.941995667607	165.926964454744	322.420605901603
17	tau = -5.39	Null Adjusted	adjusted	n_int = 32	No	-5.39	0	0	1	0.8895	0.8895	95	83	108	178.45527884119	155.460309621726	203.998216961056	244.800389608623	192.838885999987	302.410034159899
18	tau = -5.39	Null Adjusted	adjusted	n_int = 48	No	-5.39	0	0	1	0.89457	0.89457	95	85	106	179.110747712224	160.076143853713	199.704538436633	247.251118821901	204.029724408366	294.107965398991
19	tau = -5.39	Null Adjusted	adjusted	n_int = 16	Yes	-5.39	0	0	1	0.89657	0.89657	100	83	122	175.993074267679	144.024565146936	213.356830531862	237.297356049047	165.88398276504	321.602073904584
20	tau = -5.39	Null Adjusted	adjusted	n_int = 32	Yes	-5.39	0	0	1	0.90047	0.90047	99	86	112	178.346851413687	155.252609878459	203.914352270254	244.674705252954	192.343736603655	303.049853919663
21	tau = -5.39	Null Adjusted	adjusted	n_int = 48	Yes	-5.39	0	0	1	0.90277	0.90277	98	88	109	178.981181993616	160.19020928002	199.614423294409	246.957804830435	204.014398585054	293.892509876952
22	tau = -7.55	Null Adjusted	adjusted	n_int = 16	No	-7.55	0	0	1	0.98681	0.98681	99	81	119	186.634846427486	152.728398987642	226.327885719194	235.251494259481	162.707904638681	319.063201813367
23	tau = -7.55	Null Adjusted	adjusted	n_int = 32	No	-7.55	0	0	1	0.9918	0.9918	100	88	114	188.890908964028	164.650114149554	216.044926043528	241.170611386584	189.090016886545	299.814778647046
24	tau = -7.55	Null Adjusted	adjusted	n_int = 48	No	-7.55	0	0	1	0.99363	0.99363	101	90	112	189.91812410494	169.671126961882	211.73325482026	243.229062941736	200.091498593244	290.452124334488
25	tau = 0	Alt. Adjusted	adjusted	n_int = 16	No	0	0	-5.39	1	0.02371	0.02371	81	66	99	152.689809529875	122.868462125779	187.521865252961	253.229801956597	181.496452894928	337.815065370846
26	tau = 0	Alt. Adjusted	adjusted	n_int = 32	No	0	0	-5.39	1	0.02395	0.02395	83	72	96	155.974794360356	134.383164035382	179.788443491177	259.118742305886	207.398942676075	317.474744187948
27	tau = 0	Alt. Adjusted	adjusted	n_int = 48	No	0	0	-5.39	1	0.02415	0.02415	84	75	94	157.028754596788	139.309730479272	176.41238019179	261.987849824782	218.817954127731	308.670495970004
28	tau = -5.39	Alt. Adjusted	adjusted	n_int = 16	No	-5.39	0	-5.39	1	0.85174	0.85174	88	71	107	164.38881472142	132.334630818236	201.420414498321	248.321918686004	176.745309481	332.791437139796
29	tau = -5.39	Alt. Adjusted	adjusted	n_int = 32	No	-5.39	0	-5.39	1	0.8712	0.8712	89	77	102	167.152502815454	144.026939406326	192.717133204956	256.221072024997	203.8707046202	313.875497518531
30	tau = -5.39	Alt. Adjusted	adjusted	n_int = 48	No	-5.39	0	-5.39	1	0.87437	0.87437	90	80	100	168.081225926414	149.037159952286	188.615492514695	258.074482132413	215.358738181904	304.735703036108
31	tau = -5.39	Alt. Adjusted	adjusted	n_int = 16	Yes	-5.39	0	-5.39	1	0.87514	0.87514	94	77	114	163.985709734189	131.915475800417	201.101597515681	249.330555307456	177.519674943347	333.453886530017
32	tau = -5.39	Alt. Adjusted	adjusted	n_int = 32	Yes	-5.39	0	-5.39	1	0.88164	0.88164	92	80	106	166.961076468061	144.105697485143	192.599787067618	255.889383479539	203.887534265271	313.92509339574
33	tau = -5.39	Alt. Adjusted	adjusted	n_int = 48	Yes	-5.39	0	-5.39	1	0.88262	0.88262	92	82	103	168.138888125794	149.055592989449	188.649158454105	258.04559870384	215.36470219027	304.837717793976
34	tau = -7.55	Alt. Adjusted	adjusted	n_int = 16	No	-7.55	0	-5.39	1	0.97935	0.97935	93	75	113	175.347132975297	141.096167679011	214.935097241026	246.026541626636	173.651713859576	331.460262964307
35	tau = -7.55	Alt. Adjusted	adjusted	n_int = 32	No	-7.55	0	-5.39	1	0.98915	0.98915	95	82	108	177.841238702451	153.325338523608	204.691015078896	252.372248286299	200.081182428732	311.104045822456
36	tau = -7.55	Alt. Adjusted	adjusted	n_int = 48	No	-7.55	0	-5.39	1	0.98992	0.98992	95	85	106	178.661353887797	158.555070470076	200.570692576929	254.8075384176	211.236869467281	301.5812774127
37	tau = 0	Block with n_B = 4	block	n_int = 16	No	0	0	0	4	0.02517	0.02517	88	72	108	163.281498235628	130.379320863539	202.460530541388	239.02458120181	159.372177028474	333.565887905858
38	tau = 0	Block with n_B = 4	block	n_int = 32	No	0	0	0	4	0.02473	0.02473	92	76	104	166.22715961373	142.036345620843	193.563123728563	246.919167840298	188.58668114364	312.028961120847
39	tau = 0	Block with n_B = 8	block	n_int = 32	No	0	0	0	8	0.02407	0.02407	96	80	104	166.776630806637	144.302836434931	192.066045635353	247.362601314837	193.13226981125	308.715337846729
40	tau = 0	Block with n_B = 4	block	n_int = 48	No	0	0	0	4	0.02517	0.02517	92	80	104	167.638279813985	147.715015441561	189.795383821505	249.427137088386	201.1856073117	302.899648931769
41	tau = 0	Block with n_B = 8	block	n_int = 48	No	0	0	0	8	0.02486	0.02486	96	80	104	168.123608368654	149.408135012923	188.560917715235	250.182713995409	205.171674789595	299.576015423071
42	tau = -5.39	Block with n_B = 4	block	n_int = 16	No	-5.39	0	0	4	0.86957	0.86957	88	72	108	163.497288964141	130.341573362018	202.445475129577	238.494961700744	160.036140710556	332.232796543417
43	tau = -5.39	Block with n_B = 4	block	n_int = 32	No	-5.39	0	0	4	0.8876	0.8876	92	76	104	166.475605944324	141.924509413044	193.717545825909	246.590108664663	188.593324876594	312.367320326853
44	tau = -5.39	Block with n_B = 8	block	n_int = 32	No	-5.39	0	0	8	0.89415	0.89415	96	80	104	167.089408349127	144.537194526796	192.398338928677	247.988803429897	193.948753849149	308.362301495439
45	tau = -5.39	Block with n_B = 4	block	n_int = 48	No	-5.39	0	0	4	0.89464	0.89464	92	80	104	167.696488212829	147.354807016946	189.859008413557	249.808644187788	201.294420591337	303.486808289984
46	tau = -5.39	Block with n_B = 8	block	n_int = 48	No	-5.39	0	0	8	0.9007	0.9007	96	80	104	167.962534521113	149.260424020272	188.386674472584	249.912005087915	205.230259286697	299.564968529987
47	tau = -5.39	Block with n_B = 4	block	n_int = 16	Yes	-5.39	0	0	4	0.892	0.892	96	76	116	163.307164788851	130.163665267752	202.290363718515	238.836392300131	160.366248294511	332.930289614987
48	tau = -5.39	Block with n_B = 4	block	n_int = 32	Yes	-5.39	0	0	4	0.89935	0.89935	92	80	108	166.478825780764	142.262670914895	193.631202302027	246.410664890285	188.536579476886	311.834483342558
49	tau = -5.39	Block with n_B = 8	block	n_int = 32	Yes	-5.39	0	0	8	0.90604	0.90604	96	80	112	167.167784393196	144.586400260234	192.228128360787	247.665834269411	193.744093912999	308.466632975916
50	tau = -5.39	Block with n_B = 4	block	n_int = 48	Yes	-5.39	0	0	4	0.90113	0.90113	92	84	104	167.694534157884	147.50214855857	189.920205037212	249.050111210569	200.814313911045	302.4562092537
51	tau = -5.39	Block with n_B = 8	block	n_int = 48	Yes	-5.39	0	0	8	0.90664	0.90664	96	88	104	167.951442381918	149.195906866483	188.168730587415	250.522388418274	205.317882828745	299.832549526055
52	tau = -7.55	Block with n_B = 4	block	n_int = 16	No	-7.55	0	0	4	0.98324	0.98324	88	72	108	163.400504202324	130.593707114922	201.833159607247	238.076877469289	159.913223095767	332.506967158016
53	tau = -7.55	Block with n_B = 4	block	n_int = 32	No	-7.55	0	0	4	0.98999	0.98999	92	76	104	166.384848042488	142.100877085377	193.402843179009	246.82450698025	189.069286217146	311.997136138974
54	tau = -7.55	Block with n_B = 8	block	n_int = 32	No	-7.55	0	0	8	0.99241	0.99241	96	80	104	167.202471767389	144.488951619019	192.665878224322	247.59704559724	193.551720700294	308.870384583418
55	tau = -7.55	Block with n_B = 4	block	n_int = 48	No	-7.55	0	0	4	0.99275	0.99275	92	80	104	167.611691279158	147.261719143761	189.659338073929	249.447260159385	201.26401231596	302.823852018413
56	tau = -7.55	Block with n_B = 8	block	n_int = 48	No	-7.55	0	0	12	0.99401	0.99401	96	84	108	168.080207677631	149.698456799445	187.92509942711	250.852920289777	206.255066425695	299.212234320039
