# Supplementary material for: Blinded and unblinded sample size reestimation in crossover trials balanced for period
Source: Biom J. 2018 Aug 3;60(5):917–33. doi: 10.1002/bimj.201700092 (PMC6175184; doi:10.1002/bimj.201700092)
Supplement: Supplementary file 2 — Supporting Information [file BIMJ-60-917-s002.zip › Code_and_Data - v3/intermediate_results/Example_3_average_results_delta_alt_scenarios.csv]

	V1	V2	V3	V4
1	Unblinded	n_int = 32	-2.695	0.88731
2	Unblinded	n_int = 32	-3.36875	0.88839
3	Unblinded	n_int = 32	-4.0425	0.88998
4	Unblinded	n_int = 32	-4.71625	0.89059
5	Unblinded	n_int = 32	-6.7375	0.89166
6	Unblinded	n_int = 32	-8.085	0.89343
7	Unblinded	n_int = 32	-9.4325	0.92067
8	Unblinded	n_int = 32	-10.78	0.96601
9	Unblinded	n_int = 48	-2.695	0.89293
10	Unblinded	n_int = 48	-3.36875	0.89292
11	Unblinded	n_int = 48	-4.0425	0.89469
12	Unblinded	n_int = 48	-4.71625	0.89317
13	Unblinded	n_int = 48	-6.7375	0.89582
14	Unblinded	n_int = 48	-8.085	0.93876
15	Unblinded	n_int = 48	-9.4325	0.98329
16	Unblinded	n_int = 48	-10.78	0.99673
17	Null Adjusted	n_int = 32	-2.695	0.88738
18	Null Adjusted	n_int = 32	-3.36875	0.88575
19	Null Adjusted	n_int = 32	-4.0425	0.88833
20	Null Adjusted	n_int = 32	-4.71625	0.88827
21	Null Adjusted	n_int = 32	-6.7375	0.89332
22	Null Adjusted	n_int = 32	-8.085	0.89998
23	Null Adjusted	n_int = 32	-9.4325	0.92535
24	Null Adjusted	n_int = 32	-10.78	0.96383
25	Null Adjusted	n_int = 48	-2.695	0.89266
26	Null Adjusted	n_int = 48	-3.36875	0.89241
27	Null Adjusted	n_int = 48	-4.0425	0.89249
28	Null Adjusted	n_int = 48	-4.71625	0.89403
29	Null Adjusted	n_int = 48	-6.7375	0.89975
30	Null Adjusted	n_int = 48	-8.085	0.9394
31	Null Adjusted	n_int = 48	-9.4325	0.98296
32	Null Adjusted	n_int = 48	-10.78	0.99633
33	Alt. Adjusted	n_int = 32	-2.695	0.86352
34	Alt. Adjusted	n_int = 32	-3.36875	0.86851
35	Alt. Adjusted	n_int = 32	-4.0425	0.86675
36	Alt. Adjusted	n_int = 32	-4.71625	0.86872
37	Alt. Adjusted	n_int = 32	-6.7375	0.87208
38	Alt. Adjusted	n_int = 32	-8.085	0.88289
39	Alt. Adjusted	n_int = 32	-9.4325	0.9198
40	Alt. Adjusted	n_int = 32	-10.78	0.96492
41	Alt. Adjusted	n_int = 48	-2.695	0.87166
42	Alt. Adjusted	n_int = 48	-3.36875	0.87118
43	Alt. Adjusted	n_int = 48	-4.0425	0.87137
44	Alt. Adjusted	n_int = 48	-4.71625	0.87345
45	Alt. Adjusted	n_int = 48	-6.7375	0.8854
46	Alt. Adjusted	n_int = 48	-8.085	0.93728
47	Alt. Adjusted	n_int = 48	-9.4325	0.98246
48	Alt. Adjusted	n_int = 48	-10.78	0.99683
49	Block with n_B = 4	n_int = 32	-2.695	0.88284
50	Block with n_B = 4	n_int = 32	-3.36875	0.88422
51	Block with n_B = 4	n_int = 32	-4.0425	0.88394
52	Block with n_B = 4	n_int = 32	-4.71625	0.8876
53	Block with n_B = 4	n_int = 32	-6.7375	0.89162
54	Block with n_B = 4	n_int = 32	-8.085	0.8974
55	Block with n_B = 4	n_int = 32	-9.4325	0.92567
56	Block with n_B = 4	n_int = 32	-10.78	0.96522
57	Block with n_B = 4	n_int = 48	-2.695	0.88778
58	Block with n_B = 4	n_int = 48	-3.36875	0.88889
59	Block with n_B = 4	n_int = 48	-4.0425	0.88984
60	Block with n_B = 4	n_int = 48	-4.71625	0.89097
61	Block with n_B = 4	n_int = 48	-6.7375	0.90223
62	Block with n_B = 4	n_int = 48	-8.085	0.94042
63	Block with n_B = 4	n_int = 48	-9.4325	0.98264
64	Block with n_B = 4	n_int = 48	-10.78	0.99653
65	Unblinded	n_int = 32	-5.39	0.89129
66	Unblinded	n_int = 48	-5.39	0.89612
67	Null Adjusted	n_int = 32	-5.39	0.8895
68	Null Adjusted	n_int = 48	-5.39	0.89457
69	Alt. Adjusted	n_int = 32	-5.39	0.8712
70	Alt. Adjusted	n_int = 48	-5.39	0.87437
71	Block with n_B = 4	n_int = 32	-5.39	0.8876
72	Block with n_B = 4	n_int = 48	-5.39	0.89464
