# Supplementary material for: Blinded and unblinded sample size reestimation in crossover trials balanced for period
Source: Biom J. 2018 Aug 3;60(5):917–33. doi: 10.1002/bimj.201700092 (PMC6175184; doi:10.1002/bimj.201700092)
Supplement: Supplementary file 2 — Supporting Information [file BIMJ-60-917-s002.zip › Code_and_Data - v3/intermediate_results/Example_3_average_results_delta_null_scenarios.csv]

	V1	V2	V3	V4
1	Unblinded	n_int = 32	-2.695	0.02475
2	Unblinded	n_int = 32	-3.36875	0.02495
3	Unblinded	n_int = 32	-4.0425	0.025
4	Unblinded	n_int = 32	-4.71625	0.02484
5	Unblinded	n_int = 32	-6.7375	0.02519
6	Unblinded	n_int = 32	-8.085	0.02441
7	Unblinded	n_int = 32	-9.4325	0.02341
8	Unblinded	n_int = 32	-10.78	0.02326
9	Unblinded	n_int = 48	-2.695	0.0252
10	Unblinded	n_int = 48	-3.36875	0.02475
11	Unblinded	n_int = 48	-4.0425	0.02474
12	Unblinded	n_int = 48	-4.71625	0.02524
13	Unblinded	n_int = 48	-6.7375	0.02439
14	Unblinded	n_int = 48	-8.085	0.02402
15	Unblinded	n_int = 48	-9.4325	0.02295
16	Unblinded	n_int = 48	-10.78	0.02384
17	Null Adjusted	n_int = 32	-2.695	0.02528
18	Null Adjusted	n_int = 32	-3.36875	0.0244
19	Null Adjusted	n_int = 32	-4.0425	0.02432
20	Null Adjusted	n_int = 32	-4.71625	0.02362
21	Null Adjusted	n_int = 32	-6.7375	0.02291
22	Null Adjusted	n_int = 32	-8.085	0.02331
23	Null Adjusted	n_int = 32	-9.4325	0.02271
24	Null Adjusted	n_int = 32	-10.78	0.02236
25	Null Adjusted	n_int = 48	-2.695	0.02497
26	Null Adjusted	n_int = 48	-3.36875	0.02395
27	Null Adjusted	n_int = 48	-4.0425	0.02454
28	Null Adjusted	n_int = 48	-4.71625	0.02517
29	Null Adjusted	n_int = 48	-6.7375	0.02382
30	Null Adjusted	n_int = 48	-8.085	0.02409
31	Null Adjusted	n_int = 48	-9.4325	0.0228
32	Null Adjusted	n_int = 48	-10.78	0.02315
33	Alt. Adjusted	n_int = 32	-2.695	0.02492
34	Alt. Adjusted	n_int = 32	-3.36875	0.02467
35	Alt. Adjusted	n_int = 32	-4.0425	0.02386
36	Alt. Adjusted	n_int = 32	-4.71625	0.02444
37	Alt. Adjusted	n_int = 32	-6.7375	0.02372
38	Alt. Adjusted	n_int = 32	-8.085	0.02253
39	Alt. Adjusted	n_int = 32	-9.4325	0.02234
40	Alt. Adjusted	n_int = 32	-10.78	0.02254
41	Alt. Adjusted	n_int = 48	-2.695	0.02563
42	Alt. Adjusted	n_int = 48	-3.36875	0.02459
43	Alt. Adjusted	n_int = 48	-4.0425	0.0238
44	Alt. Adjusted	n_int = 48	-4.71625	0.02504
45	Alt. Adjusted	n_int = 48	-6.7375	0.0237
46	Alt. Adjusted	n_int = 48	-8.085	0.02352
47	Alt. Adjusted	n_int = 48	-9.4325	0.02405
48	Alt. Adjusted	n_int = 48	-10.78	0.02259
49	Block with n_B = 4	n_int = 32	-2.695	0.024810248102481
50	Block with n_B = 4	n_int = 32	-3.36875	0.02499
51	Block with n_B = 4	n_int = 32	-4.0425	0.02472
52	Block with n_B = 4	n_int = 32	-4.71625	0.02516
53	Block with n_B = 4	n_int = 32	-6.7375	0.02503
54	Block with n_B = 4	n_int = 32	-8.085	0.024
55	Block with n_B = 4	n_int = 32	-9.4325	0.02393
56	Block with n_B = 4	n_int = 32	-10.78	0.0219
57	Block with n_B = 4	n_int = 48	-2.695	0.02259
58	Block with n_B = 4	n_int = 48	-3.36875	0.02507
59	Block with n_B = 4	n_int = 48	-4.0425	0.02459
60	Block with n_B = 4	n_int = 48	-4.71625	0.02455
61	Block with n_B = 4	n_int = 48	-6.7375	0.0247
62	Block with n_B = 4	n_int = 48	-8.085	0.02295
63	Block with n_B = 4	n_int = 48	-9.4325	0.02355
64	Block with n_B = 4	n_int = 48	-10.78	0.02291
65	Unblinded	n_int = 32	-5.39	0.02468
66	Unblinded	n_int = 48	-5.39	0.02462
67	Null Adjusted	n_int = 32	-5.39	0.02386
68	Null Adjusted	n_int = 48	-5.39	0.02415
69	Alt. Adjusted	n_int = 32	-5.39	0.02395
70	Alt. Adjusted	n_int = 48	-5.39	0.02415
71	Block with n_B = 4	n_int = 32	-5.39	0.02473
72	Block with n_B = 4	n_int = 48	-5.39	0.02517
