# Supplementary material for: Blinded and unblinded sample size reestimation in crossover trials balanced for period
Source: Biom J. 2018 Aug 3;60(5):917–33. doi: 10.1002/bimj.201700092 (PMC6175184; doi:10.1002/bimj.201700092)
Supplement: Supplementary file 2 — Supporting Information [file BIMJ-60-917-s002.zip › Code_and_Data - v3/intermediate_results/Example_3_average_results_sigma_b_scenarios.csv]

	V1	V2	V3	V4	V5
1	tau = 0	Unblinded	n_int = 32	63.760225	0.02486
2	tau = 0	Unblinded	n_int = 32	99.6253515625	0.02642
3	tau = 0	Unblinded	n_int = 32	143.46050625	0.02478
4	tau = 0	Unblinded	n_int = 32	195.2656890625	0.02535
5	tau = 0	Unblinded	n_int = 32	398.50140625	0.02379
6	tau = 0	Unblinded	n_int = 32	573.842025	0.024
7	tau = 0	Unblinded	n_int = 32	781.06275625	0.02513
8	tau = 0	Unblinded	n_int = 32	1020.1636	0.02449
9	tau = 0	Unblinded	n_int = 48	63.760225	0.02502
10	tau = 0	Unblinded	n_int = 48	99.6253515625	0.02487
11	tau = 0	Unblinded	n_int = 48	143.46050625	0.02388
12	tau = 0	Unblinded	n_int = 48	195.2656890625	0.02515
13	tau = 0	Unblinded	n_int = 48	398.50140625	0.02459
14	tau = 0	Unblinded	n_int = 48	573.842025	0.02415
15	tau = 0	Unblinded	n_int = 48	781.06275625	0.02427
16	tau = 0	Unblinded	n_int = 48	1020.1636	0.02465
17	tau = -5.39	Unblinded	n_int = 32	63.760225	0.88935
18	tau = -5.39	Unblinded	n_int = 32	99.6253515625	0.89052
19	tau = -5.39	Unblinded	n_int = 32	143.46050625	0.89029
20	tau = -5.39	Unblinded	n_int = 32	195.2656890625	0.88942
21	tau = -5.39	Unblinded	n_int = 32	398.50140625	0.8909
22	tau = -5.39	Unblinded	n_int = 32	573.842025	0.88907
23	tau = -5.39	Unblinded	n_int = 32	781.06275625	0.88882
24	tau = -5.39	Unblinded	n_int = 32	1020.1636	0.88837
25	tau = -5.39	Unblinded	n_int = 48	63.760225	0.89308
26	tau = -5.39	Unblinded	n_int = 48	99.6253515625	0.89462
27	tau = -5.39	Unblinded	n_int = 48	143.46050625	0.89317
28	tau = -5.39	Unblinded	n_int = 48	195.2656890625	0.89458
29	tau = -5.39	Unblinded	n_int = 48	398.50140625	0.89449
30	tau = -5.39	Unblinded	n_int = 48	573.842025	0.89313
31	tau = -5.39	Unblinded	n_int = 48	781.06275625	0.89262
32	tau = -5.39	Unblinded	n_int = 48	1020.1636	0.89395
33	tau = 0	Null Adjusted	n_int = 32	63.760225	0.02491
34	tau = 0	Null Adjusted	n_int = 32	99.6253515625	0.0245
35	tau = 0	Null Adjusted	n_int = 32	143.46050625	0.02503
36	tau = 0	Null Adjusted	n_int = 32	195.2656890625	0.02488
37	tau = 0	Null Adjusted	n_int = 32	398.50140625	0.02373
38	tau = 0	Null Adjusted	n_int = 32	573.842025	0.02365
39	tau = 0	Null Adjusted	n_int = 32	781.06275625	0.02352
40	tau = 0	Null Adjusted	n_int = 32	1020.1636	0.02451
41	tau = 0	Null Adjusted	n_int = 48	63.760225	0.0242
42	tau = 0	Null Adjusted	n_int = 48	99.6253515625	0.0233
43	tau = 0	Null Adjusted	n_int = 48	143.46050625	0.02375
44	tau = 0	Null Adjusted	n_int = 48	195.2656890625	0.02438
45	tau = 0	Null Adjusted	n_int = 48	398.50140625	0.02394
46	tau = 0	Null Adjusted	n_int = 48	573.842025	0.02283
47	tau = 0	Null Adjusted	n_int = 48	781.06275625	0.02323
48	tau = 0	Null Adjusted	n_int = 48	1020.1636	0.0245
49	tau = -5.39	Null Adjusted	n_int = 32	63.760225	0.88904
50	tau = -5.39	Null Adjusted	n_int = 32	99.6253515625	0.88786
51	tau = -5.39	Null Adjusted	n_int = 32	143.46050625	0.89067
52	tau = -5.39	Null Adjusted	n_int = 32	195.2656890625	0.88841
53	tau = -5.39	Null Adjusted	n_int = 32	398.50140625	0.88945
54	tau = -5.39	Null Adjusted	n_int = 32	573.842025	0.89184
55	tau = -5.39	Null Adjusted	n_int = 32	781.06275625	0.89001
56	tau = -5.39	Null Adjusted	n_int = 32	1020.1636	0.88943
57	tau = -5.39	Null Adjusted	n_int = 48	63.760225	0.89473
58	tau = -5.39	Null Adjusted	n_int = 48	99.6253515625	0.8967
59	tau = -5.39	Null Adjusted	n_int = 48	143.46050625	0.89677
60	tau = -5.39	Null Adjusted	n_int = 48	195.2656890625	0.896
61	tau = -5.39	Null Adjusted	n_int = 48	398.50140625	0.89625
62	tau = -5.39	Null Adjusted	n_int = 48	573.842025	0.89612
63	tau = -5.39	Null Adjusted	n_int = 48	781.06275625	0.89543
64	tau = -5.39	Null Adjusted	n_int = 48	1020.1636	0.89338
65	tau = 0	Alt. Adjusted	n_int = 32	63.760225	0.02393
66	tau = 0	Alt. Adjusted	n_int = 32	99.6253515625	0.02476
67	tau = 0	Alt. Adjusted	n_int = 32	143.46050625	0.02428
68	tau = 0	Alt. Adjusted	n_int = 32	195.2656890625	0.02395
69	tau = 0	Alt. Adjusted	n_int = 32	398.50140625	0.02368
70	tau = 0	Alt. Adjusted	n_int = 32	573.842025	0.02389
71	tau = 0	Alt. Adjusted	n_int = 32	781.06275625	0.02449
72	tau = 0	Alt. Adjusted	n_int = 32	1020.1636	0.02351
73	tau = 0	Alt. Adjusted	n_int = 48	63.760225	0.02479
74	tau = 0	Alt. Adjusted	n_int = 48	99.6253515625	0.02496
75	tau = 0	Alt. Adjusted	n_int = 48	143.46050625	0.02471
76	tau = 0	Alt. Adjusted	n_int = 48	195.2656890625	0.02411
77	tau = 0	Alt. Adjusted	n_int = 48	398.50140625	0.02497
78	tau = 0	Alt. Adjusted	n_int = 48	573.842025	0.02401
79	tau = 0	Alt. Adjusted	n_int = 48	781.06275625	0.02539
80	tau = 0	Alt. Adjusted	n_int = 48	1020.1636	0.02429
81	tau = -5.39	Alt. Adjusted	n_int = 32	63.760225	0.86887
82	tau = -5.39	Alt. Adjusted	n_int = 32	99.6253515625	0.87234
83	tau = -5.39	Alt. Adjusted	n_int = 32	143.46050625	0.86893
84	tau = -5.39	Alt. Adjusted	n_int = 32	195.2656890625	0.8694
85	tau = -5.39	Alt. Adjusted	n_int = 32	398.50140625	0.86899
86	tau = -5.39	Alt. Adjusted	n_int = 32	573.842025	0.86994
87	tau = -5.39	Alt. Adjusted	n_int = 32	781.06275625	0.86919
88	tau = -5.39	Alt. Adjusted	n_int = 32	1020.1636	0.87036
89	tau = -5.39	Alt. Adjusted	n_int = 48	63.760225	0.87561
90	tau = -5.39	Alt. Adjusted	n_int = 48	99.6253515625	0.87594
91	tau = -5.39	Alt. Adjusted	n_int = 48	143.46050625	0.87483
92	tau = -5.39	Alt. Adjusted	n_int = 48	195.2656890625	0.87501
93	tau = -5.39	Alt. Adjusted	n_int = 48	398.50140625	0.87226
94	tau = -5.39	Alt. Adjusted	n_int = 48	573.842025	0.87658
95	tau = -5.39	Alt. Adjusted	n_int = 48	781.06275625	0.87454
96	tau = -5.39	Alt. Adjusted	n_int = 48	1020.1636	0.87496
97	tau = 0	Block with n_B = 4	n_int = 32	63.760225	0.02544
98	tau = 0	Block with n_B = 4	n_int = 32	99.6253515625	0.02479
99	tau = 0	Block with n_B = 4	n_int = 32	143.46050625	0.02499
100	tau = 0	Block with n_B = 4	n_int = 32	195.2656890625	0.02462
101	tau = 0	Block with n_B = 4	n_int = 32	398.50140625	0.02419
102	tau = 0	Block with n_B = 4	n_int = 32	573.842025	0.02481
103	tau = 0	Block with n_B = 4	n_int = 32	781.06275625	0.0244
104	tau = 0	Block with n_B = 4	n_int = 32	1020.1636	0.02521
105	tau = 0	Block with n_B = 4	n_int = 48	63.760225	0.02409
106	tau = 0	Block with n_B = 4	n_int = 48	99.6253515625	0.02483
107	tau = 0	Block with n_B = 4	n_int = 48	143.46050625	0.02612
108	tau = 0	Block with n_B = 4	n_int = 48	195.2656890625	0.02437
109	tau = 0	Block with n_B = 4	n_int = 48	398.50140625	0.02558
110	tau = 0	Block with n_B = 4	n_int = 48	573.842025	0.02407
111	tau = 0	Block with n_B = 4	n_int = 48	781.06275625	0.02541
112	tau = 0	Block with n_B = 4	n_int = 48	1020.1636	0.02496
113	tau = -5.39	Block with n_B = 4	n_int = 32	63.760225	0.88769
114	tau = -5.39	Block with n_B = 4	n_int = 32	99.6253515625	0.88764
115	tau = -5.39	Block with n_B = 4	n_int = 32	143.46050625	0.88766
116	tau = -5.39	Block with n_B = 4	n_int = 32	195.2656890625	0.88692
117	tau = -5.39	Block with n_B = 4	n_int = 32	398.50140625	0.88688
118	tau = -5.39	Block with n_B = 4	n_int = 32	573.842025	0.88873
119	tau = -5.39	Block with n_B = 4	n_int = 32	781.06275625	0.88749
120	tau = -5.39	Block with n_B = 4	n_int = 32	1020.1636	0.88731
121	tau = -5.39	Block with n_B = 4	n_int = 48	63.760225	0.89417
122	tau = -5.39	Block with n_B = 4	n_int = 48	99.6253515625	0.89447
123	tau = -5.39	Block with n_B = 4	n_int = 48	143.46050625	0.89368
124	tau = -5.39	Block with n_B = 4	n_int = 48	195.2656890625	0.89375
125	tau = -5.39	Block with n_B = 4	n_int = 48	398.50140625	0.89472
126	tau = -5.39	Block with n_B = 4	n_int = 48	573.842025	0.89439
127	tau = -5.39	Block with n_B = 4	n_int = 48	781.06275625	0.89444
128	tau = -5.39	Block with n_B = 4	n_int = 48	1020.1636	0.89392
129	tau = 0	Unblinded	n_int = 32	255.0409	0.02468
130	tau = 0	Unblinded	n_int = 48	255.0409	0.02462
131	tau = -5.39	Unblinded	n_int = 32	255.0409	0.89129
132	tau = -5.39	Unblinded	n_int = 48	255.0409	0.89612
133	tau = 0	Null Adjusted	n_int = 32	255.0409	0.02386
134	tau = 0	Null Adjusted	n_int = 48	255.0409	0.02415
135	tau = -5.39	Null Adjusted	n_int = 32	255.0409	0.8895
136	tau = -5.39	Null Adjusted	n_int = 48	255.0409	0.89457
137	tau = 0	Alt. Adjusted	n_int = 32	255.0409	0.02395
138	tau = 0	Alt. Adjusted	n_int = 48	255.0409	0.02415
139	tau = -5.39	Alt. Adjusted	n_int = 32	255.0409	0.8712
140	tau = -5.39	Alt. Adjusted	n_int = 48	255.0409	0.87437
141	tau = 0	Block with n_B = 4	n_int = 32	255.0409	0.02473
142	tau = 0	Block with n_B = 4	n_int = 48	255.0409	0.02517
143	tau = -5.39	Block with n_B = 4	n_int = 32	255.0409	0.8876
144	tau = -5.39	Block with n_B = 4	n_int = 48	255.0409	0.89464
