# Supplementary material for: Blinded and unblinded sample size reestimation in crossover trials balanced for period
Source: Biom J. 2018 Aug 3;60(5):917–33. doi: 10.1002/bimj.201700092 (PMC6175184; doi:10.1002/bimj.201700092)
Supplement: Supplementary file 2 — Supporting Information [file BIMJ-60-917-s002.zip › Code_and_Data - v3/intermediate_results/Example_3_average_results_sigma_e_scenarios.csv]

	V1	V2	V3	V4	V5
1	tau = 0	Unblinded	n_int = 32	42.445225	0.02253
2	tau = 0	Unblinded	n_int = 32	66.3206640625	0.02415
3	tau = 0	Unblinded	n_int = 32	95.50175625	0.02454
4	tau = 0	Unblinded	n_int = 32	129.9885015625	0.02446
5	tau = 0	Unblinded	n_int = 32	265.28265625	0.0253
6	tau = 0	Unblinded	n_int = 32	382.007025	0.02579
7	tau = 0	Unblinded	n_int = 32	519.95400625	0.02525
8	tau = 0	Unblinded	n_int = 32	679.1236	0.02538
9	tau = 0	Unblinded	n_int = 48	42.445225	0.02388
10	tau = 0	Unblinded	n_int = 48	66.3206640625	0.02375
11	tau = 0	Unblinded	n_int = 48	95.50175625	0.02471
12	tau = 0	Unblinded	n_int = 48	129.9885015625	0.02505
13	tau = 0	Unblinded	n_int = 48	265.28265625	0.02393
14	tau = 0	Unblinded	n_int = 48	382.007025	0.02479
15	tau = 0	Unblinded	n_int = 48	519.95400625	0.02509
16	tau = 0	Unblinded	n_int = 48	679.1236	0.02465
17	tau = -5.39	Unblinded	n_int = 32	42.445225	0.96083
18	tau = -5.39	Unblinded	n_int = 32	66.3206640625	0.8983
19	tau = -5.39	Unblinded	n_int = 32	95.50175625	0.89107
20	tau = -5.39	Unblinded	n_int = 32	129.9885015625	0.89053
21	tau = -5.39	Unblinded	n_int = 32	265.28265625	0.88897
22	tau = -5.39	Unblinded	n_int = 32	382.007025	0.8893
23	tau = -5.39	Unblinded	n_int = 32	519.95400625	0.88561
24	tau = -5.39	Unblinded	n_int = 32	679.1236	0.88778
25	tau = -5.39	Unblinded	n_int = 48	42.445225	0.99604
26	tau = -5.39	Unblinded	n_int = 48	66.3206640625	0.95937
27	tau = -5.39	Unblinded	n_int = 48	95.50175625	0.90404
28	tau = -5.39	Unblinded	n_int = 48	129.9885015625	0.89567
29	tau = -5.39	Unblinded	n_int = 48	265.28265625	0.89455
30	tau = -5.39	Unblinded	n_int = 48	382.007025	0.89273
31	tau = -5.39	Unblinded	n_int = 48	519.95400625	0.89338
32	tau = -5.39	Unblinded	n_int = 48	679.1236	0.8914
33	tau = 0	Null Adjusted	n_int = 32	42.445225	0.02316
34	tau = 0	Null Adjusted	n_int = 32	66.3206640625	0.02335
35	tau = 0	Null Adjusted	n_int = 32	95.50175625	0.02392
36	tau = 0	Null Adjusted	n_int = 32	129.9885015625	0.02305
37	tau = 0	Null Adjusted	n_int = 32	265.28265625	0.02491
38	tau = 0	Null Adjusted	n_int = 32	382.007025	0.02412
39	tau = 0	Null Adjusted	n_int = 32	519.95400625	0.02432
40	tau = 0	Null Adjusted	n_int = 32	679.1236	0.02513
41	tau = 0	Null Adjusted	n_int = 48	42.445225	0.02407
42	tau = 0	Null Adjusted	n_int = 48	66.3206640625	0.02393
43	tau = 0	Null Adjusted	n_int = 48	95.50175625	0.02458
44	tau = 0	Null Adjusted	n_int = 48	129.9885015625	0.02459
45	tau = 0	Null Adjusted	n_int = 48	265.28265625	0.02435
46	tau = 0	Null Adjusted	n_int = 48	382.007025	0.02411
47	tau = 0	Null Adjusted	n_int = 48	519.95400625	0.02518
48	tau = 0	Null Adjusted	n_int = 48	679.1236	0.02494
49	tau = -5.39	Null Adjusted	n_int = 32	42.445225	0.96368
50	tau = -5.39	Null Adjusted	n_int = 32	66.3206640625	0.90473
51	tau = -5.39	Null Adjusted	n_int = 32	95.50175625	0.89374
52	tau = -5.39	Null Adjusted	n_int = 32	129.9885015625	0.88915
53	tau = -5.39	Null Adjusted	n_int = 32	265.28265625	0.88775
54	tau = -5.39	Null Adjusted	n_int = 32	382.007025	0.88683
55	tau = -5.39	Null Adjusted	n_int = 32	519.95400625	0.88772
56	tau = -5.39	Null Adjusted	n_int = 32	679.1236	0.88597
57	tau = -5.39	Null Adjusted	n_int = 48	42.445225	0.99613
58	tau = -5.39	Null Adjusted	n_int = 48	66.3206640625	0.95947
59	tau = -5.39	Null Adjusted	n_int = 48	95.50175625	0.90747
60	tau = -5.39	Null Adjusted	n_int = 48	129.9885015625	0.89625
61	tau = -5.39	Null Adjusted	n_int = 48	265.28265625	0.89531
62	tau = -5.39	Null Adjusted	n_int = 48	382.007025	0.89239
63	tau = -5.39	Null Adjusted	n_int = 48	519.95400625	0.89344
64	tau = -5.39	Null Adjusted	n_int = 48	679.1236	0.89066
65	tau = 0	Alt. Adjusted	n_int = 32	42.445225	0.02266
66	tau = 0	Alt. Adjusted	n_int = 32	66.3206640625	0.0223
67	tau = 0	Alt. Adjusted	n_int = 32	95.50175625	0.02316
68	tau = 0	Alt. Adjusted	n_int = 32	129.9885015625	0.02276
69	tau = 0	Alt. Adjusted	n_int = 32	265.28265625	0.02513
70	tau = 0	Alt. Adjusted	n_int = 32	382.007025	0.02492
71	tau = 0	Alt. Adjusted	n_int = 32	519.95400625	0.02473
72	tau = 0	Alt. Adjusted	n_int = 32	679.1236	0.0255
73	tau = 0	Alt. Adjusted	n_int = 48	42.445225	0.02372
74	tau = 0	Alt. Adjusted	n_int = 48	66.3206640625	0.02226
75	tau = 0	Alt. Adjusted	n_int = 48	95.50175625	0.0237
76	tau = 0	Alt. Adjusted	n_int = 48	129.9885015625	0.02419
77	tau = 0	Alt. Adjusted	n_int = 48	265.28265625	0.02398
78	tau = 0	Alt. Adjusted	n_int = 48	382.007025	0.0246
79	tau = 0	Alt. Adjusted	n_int = 48	519.95400625	0.02539
80	tau = 0	Alt. Adjusted	n_int = 48	679.1236	0.02472
81	tau = -5.39	Alt. Adjusted	n_int = 32	42.445225	0.96115
82	tau = -5.39	Alt. Adjusted	n_int = 32	66.3206640625	0.87646
83	tau = -5.39	Alt. Adjusted	n_int = 32	95.50175625	0.85567
84	tau = -5.39	Alt. Adjusted	n_int = 32	129.9885015625	0.86479
85	tau = -5.39	Alt. Adjusted	n_int = 32	265.28265625	0.87566
86	tau = -5.39	Alt. Adjusted	n_int = 32	382.007025	0.87756
87	tau = -5.39	Alt. Adjusted	n_int = 32	519.95400625	0.88255
88	tau = -5.39	Alt. Adjusted	n_int = 32	679.1236	0.88127
89	tau = -5.39	Alt. Adjusted	n_int = 48	42.445225	0.99623
90	tau = -5.39	Alt. Adjusted	n_int = 48	66.3206640625	0.95811
91	tau = -5.39	Alt. Adjusted	n_int = 48	95.50175625	0.88743
92	tau = -5.39	Alt. Adjusted	n_int = 48	129.9885015625	0.87128
93	tau = -5.39	Alt. Adjusted	n_int = 48	265.28265625	0.88034
94	tau = -5.39	Alt. Adjusted	n_int = 48	382.007025	0.88504
95	tau = -5.39	Alt. Adjusted	n_int = 48	519.95400625	0.88639
96	tau = -5.39	Alt. Adjusted	n_int = 48	679.1236	0.88635
97	tau = 0	Block with n_B = 4	n_int = 32	42.445225	0.02213
98	tau = 0	Block with n_B = 4	n_int = 32	66.3206640625	0.02413
99	tau = 0	Block with n_B = 4	n_int = 32	95.50175625	0.02467
100	tau = 0	Block with n_B = 4	n_int = 32	129.9885015625	0.02447
101	tau = 0	Block with n_B = 4	n_int = 32	265.28265625	0.0248
102	tau = 0	Block with n_B = 4	n_int = 32	382.007025	0.02463
103	tau = 0	Block with n_B = 4	n_int = 32	519.95400625	0.0242
104	tau = 0	Block with n_B = 4	n_int = 32	679.1236	0.02533
105	tau = 0	Block with n_B = 4	n_int = 48	42.445225	0.02316
106	tau = 0	Block with n_B = 4	n_int = 48	66.3206640625	0.02278
107	tau = 0	Block with n_B = 4	n_int = 48	95.50175625	0.02464
108	tau = 0	Block with n_B = 4	n_int = 48	129.9885015625	0.02414
109	tau = 0	Block with n_B = 4	n_int = 48	265.28265625	0.02492
110	tau = 0	Block with n_B = 4	n_int = 48	382.007025	0.0252
111	tau = 0	Block with n_B = 4	n_int = 48	519.95400625	0.02457
112	tau = 0	Block with n_B = 4	n_int = 48	679.1236	0.02492
113	tau = -5.39	Block with n_B = 4	n_int = 32	42.445225	0.9631
114	tau = -5.39	Block with n_B = 4	n_int = 32	66.3206640625	0.9049
115	tau = -5.39	Block with n_B = 4	n_int = 32	95.50175625	0.89222
116	tau = -5.39	Block with n_B = 4	n_int = 32	129.9885015625	0.89059
117	tau = -5.39	Block with n_B = 4	n_int = 32	265.28265625	0.88608
118	tau = -5.39	Block with n_B = 4	n_int = 32	382.007025	0.88529
119	tau = -5.39	Block with n_B = 4	n_int = 32	519.95400625	0.88332
120	tau = -5.39	Block with n_B = 4	n_int = 32	679.1236	0.88339
121	tau = -5.39	Block with n_B = 4	n_int = 48	42.445225	0.99604
122	tau = -5.39	Block with n_B = 4	n_int = 48	66.3206640625	0.95984
123	tau = -5.39	Block with n_B = 4	n_int = 48	95.50175625	0.90665
124	tau = -5.39	Block with n_B = 4	n_int = 48	129.9885015625	0.89593
125	tau = -5.39	Block with n_B = 4	n_int = 48	265.28265625	0.89178
126	tau = -5.39	Block with n_B = 4	n_int = 48	382.007025	0.89043
127	tau = -5.39	Block with n_B = 4	n_int = 48	519.95400625	0.89055
128	tau = -5.39	Block with n_B = 4	n_int = 48	679.1236	0.89033
129	tau = 0	Unblinded	n_int = 32	169.7809	0.02468
130	tau = 0	Unblinded	n_int = 48	169.7809	0.02462
131	tau = -5.39	Unblinded	n_int = 32	169.7809	0.89129
132	tau = -5.39	Unblinded	n_int = 48	169.7809	0.89612
133	tau = 0	Null Adjusted	n_int = 32	169.7809	0.02386
134	tau = 0	Null Adjusted	n_int = 48	169.7809	0.02415
135	tau = -5.39	Null Adjusted	n_int = 32	169.7809	0.8895
136	tau = -5.39	Null Adjusted	n_int = 48	169.7809	0.89457
137	tau = 0	Alt. Adjusted	n_int = 32	169.7809	0.02395
138	tau = 0	Alt. Adjusted	n_int = 48	169.7809	0.02415
139	tau = -5.39	Alt. Adjusted	n_int = 32	169.7809	0.8712
140	tau = -5.39	Alt. Adjusted	n_int = 48	169.7809	0.87437
141	tau = 0	Block with n_B = 4	n_int = 32	169.7809	0.02473
142	tau = 0	Block with n_B = 4	n_int = 48	169.7809	0.02517
143	tau = -5.39	Block with n_B = 4	n_int = 32	169.7809	0.8876
144	tau = -5.39	Block with n_B = 4	n_int = 48	169.7809	0.89464
