# Supplementary material for: Blinded and unblinded sample size reestimation in crossover trials balanced for period
Source: Biom J. 2018 Aug 3;60(5):917–33. doi: 10.1002/bimj.201700092 (PMC6175184; doi:10.1002/bimj.201700092)
Supplement: Supplementary file 2 — Supporting Information [file BIMJ-60-917-s002.zip › Code_and_Data - v3/Parameter_Determination.R]

################################################################################
# Code:   Parameter_Determination.R                                            #
# Author: Michael J. Grayling (mjg211@cam.ac.uk)                               #
################################################################################

# Load required packages and code
library(ggplot2)
library(lme4)
library(snowfall)
library(tibble)
library(dplyr)
source("ssre.co.R")

################################################################################
# Analyse date for Examples 2 and 3                                            #
################################################################################

# Reproduced using Page 213 of Senn (2002)
formoterol <- tibble(FEV1 = c(3.400, 2.500, 2.250, 1.925, 1.460, 1.260,
                              1.480, 0.880, 2.050, 2.100, 2.500, 3.500,
                              1.600, 2.650, 1.750, 2.190, 0.640, 0.840,
                              2.700, 2.250, 0.900, 0.925, 1.270, 1.010,
                              2.150, 2.100, 2.500, 2.340, 1.750, 1.725,
                              1.370, 1.120, 1.750, 1.350, 2.525, 2.150,
                              1.080, 0.840, 3.120, 2.310, 2.100, 3.100,
                              2.300, 2.700, 1.030, 1.870, 0.810, 0.940),
                     Period = factor(rep(1:2, 24), levels = 1:2),
                     Treatment = factor(c(rep(c("F12", "P"), 5),
                                          rep(c("P", "F12"), 4),
                                          rep(c("F24", "F12"), 4),
                                          rep(c("F12", "F24"), 3),
                                          rep(c("F24", "P"), 4),
                                          rep(c("P", "F24"), 4)),
                                        levels = c("P", "F12", "F24")),
                     Subject = factor(rep(c(4, 11, 14, 21, 35, 5, 9, 16, 19,
                                            2, 12, 13, 36, 6, 10, 15, 3, 7,
                                            18, 22, 1, 8, 17, 20), each = 2),
                                      levels = c(1:22, 35:36)))
formoterol.analysis <- lme(FEV1 ~ Period + Treatment, random = ~ 1|Subject,
                           data = formoterol)

# Thus we have (associated sample size of 30):
#   - D = 3,
#   - \hat{\sigma}_e = 0.23,
#   - \hat{\sigma}_b = 0.70,
#   - \alpha = 0.1,
#   - \beta  = 0.2,
#   - \hat{\tau} = (0.50, 0.52)',
#   - S = \{(0, 1), (1, 0), (0, 2), (2, 0), (1, 2), (2, 1)\},
#   - \delta = 0.20,
#   - \hat{\mu}_0 = 1.51,
#   - \hat{\pi} = 0.03.

# Re-produced using Page 229 of Jones and Kenward (2014)
blood.pressure <- tibble(Outcome = c(159, 140, 137, 153, 172, 155,
                                     160, 156, 140, 160, 200, 132,
                                     170, 170, 160, 174, 132, 130,
                                     175, 155, 155, 154, 138, 150,
                                     160, 170, 168, 160, 160, 170,
                                     145, 140, 140, 148, 154, 138,
                                     170, 170, 150, 125, 130, 130,
                                     140, 112, 95, 125, 140, 125,
                                     150, 150, 145, 136, 130, 140,
                                     150, 140, 160, 150, 140, 150,
                                     202, 181, 170, 190, 150, 170,
                                     165, 154, 173, 160, 165, 140,
                                     140, 150, 180, 140, 125, 130,
                                     158, 160, 180, 180, 165, 160,
                                     170, 160, 160, 140, 158, 148,
                                     126, 170, 200, 130, 125, 150,
                                     144, 140, 120, 140, 160, 140,
                                     120, 145, 120, 145, 150, 150,
                                     155, 130, 140, 168, 168, 168,
                                     150, 160, 180, 120, 120, 140,
                                     150, 150, 160, 150, 140, 130,
                                     175, 180, 160, 140, 170, 150,
                                     150, 160, 130, 150, 130, 125,
                                     140, 150, 160, 140, 140, 130,
                                     126, 140, 138, 154, 145, 150,
                                     160, 140, 140, 210, 190, 190,
                                     110, 112, 130, 130, 140, 130,
                                     180, 190, 160, 155, 120, 160,
                                     170, 164, 158, 170, 140, 180,
                                     155, 130, 135, 115, 110, 120,
                                     180, 136, 150, 130, 120, 126,
                                     135, 140, 155, 148, 148, 162,
                                     180, 180, 190, 190, 155, 160,
                                     178, 152, 174, 172, 178, 180,
                                     164, 150, 160, 170, 140, 140,
                                     168, 176, 148, 130, 120, 130,
                                     160, 145, 112, 156, 152, 140,
                                     195, 195, 180, 130, 126, 122,
                                     130, 136, 130, 140, 140, 150,
                                     160, 160, 160, 140, 180, 165,
                                     140, 135, 125, 100, 129, 120,
                                     148, 164, 148, 150, 170, 134,
                                     205, 240, 150, 140, 140, 140,
                                     154, 180, 156, 150, 130, 160,
                                     140, 130, 130),
                         Period = factor(rep(1:3, 89), levels = 1:3),
                         Treatment = factor(c(rep(c("A", "B", "B"), 22),
                                              rep(c("B", "A", "A"), 27),
                                              rep(c("A", "B", "A"), 23),
                                              rep(c("B", "A", "B"), 17)),
                                            levels = c("A", "B")),
                         Subject = factor(rep(1:89, each = 3),
                                          levels = 1:89))
blood.pressure.analysis <- lme(Outcome ~ Period + Treatment,
                               random = ~ 1|Subject, data = blood.pressure)

# Thus we have (associated sample size of 90):
#   - D = 2,
#   - \hat{\sigma}_e = 13.03,
#   - \hat{\sigma}_b = 15.97,
#   - \alpha = 0.025,
#   - \beta  = 0.1,
#   - \hat{\tau} = -7.55,
#   - S = \{(0, 1, 1), (1, 0, 0), (0, 1, 0), (1, 0, 1)\},
#   - \delta = 5.39,
#   - \hat{\mu}_0 = 156.77,
#   - \hat{\pi} = (-2.13, -4.90)'.
