# Supplementary material for: Blinded and unblinded sample size reestimation in crossover trials balanced for period
Source: Biom J. 2018 Aug 3;60(5):917–33. doi: 10.1002/bimj.201700092 (PMC6175184; doi:10.1002/bimj.201700092)
Supplement: Supplementary file 2 — Supporting Information [file BIMJ-60-917-s002.zip › Code_and_Data - v3/README.txt]

Title: Blinded and unblinded sample size re-estimation in crossover trials
       balanced for period
Authors: Michael J. Grayling, James M. S. Wason, Adrian P. Mander

All code was written by Michael J. Grayling, who can be contacted at
mjg211@cam.ac.uk.

It was tested on R v. 3.3.2, on macOS 10.12.4, with the following versions of
the following packages:
  
 - dplyr:    v. 0.7.4.
 - ggplot2:  v. 2.2.1.
 - lme4:     v. 1.1-12.
 - snowfall: v. 1.84-6.1.
 - tibble:   v. 1.3.4.
 - nlme:     v. 3.1-128 

Example_1.R, Example_2.R, and Example_3.R are used to reproduce the results
presented in the paper, for Examples 1, 2, and 3 respectively, employing the
function ssre.co (ssre.co.R). These files are split up according to which
Figure/Table they produce. The file Parameter_Determination.R can be used to
analyse the data for Examples 2 and 3. Given that the simulation study is
extremely time consuming, intermediate results have also been provided in the
~/intermediate_results folder. To use these results, the current working
directory should be set as the Code_and_Data folder. Then the logical variable
load_intermediate can be set to TRUE when running any of the Example_# files
to skip to plot production/table inspection. To verify that the code works,
i.e. that it will run to completion given enough time, the value of the argument replicates can be reduced and load_intermediate to FALSE. With this though, the
Monte Carlo error grows substantially and so any results cannot be compared to
those presented in the paper.
