# Supplementary material for: Blinded and unblinded sample size reestimation in crossover trials balanced for period
Source: Biom J. 2018 Aug 3;60(5):917–33. doi: 10.1002/bimj.201700092 (PMC6175184; doi:10.1002/bimj.201700092)
Supplement: Supplementary file 2 — Supporting Information [file BIMJ-60-917-s002.zip › Code_and_Data - v3/ssre.co.R]

###############################################################################
# Function: ssre.co.R                                                         #
# Author: Michael J. Grayling (mjg211@cam.ac.uk)                              #
###############################################################################
# Inputs                                                                      #
# ######                                                                      #
#                                                                             #
#           D - The (total - including control) number of treatment arms.     #
#     n.pilot - The size of the pilot phase of the trial (denoted by n_int in #
#               the paper).                                                   #
#   procedure - The sample size re-estimation procedure (estimator) to use.   #
#               Should be one of "unblinded", "adjusted", "block", "k-means", #
#               or "mixture".                                                 #
# n.inflation - Logical. Specifies whether to use the sample size inflation   #
#               factor at the interim analysis.                               #
#       alpha - The desired familywise error-rate.                            #
#        beta - The desired type-II error.rate.                               #
#       delta - The treatment effect to power for. Can be positive or         #
#               negative (see pos.eff below).                                 #
#         tau - The vector of true treatment effects. Should be of length     #
#               D - 1.                                                        #
#   sequences - A matrix of sequences used for treatment allocation in the    #
#               trial.                                                        #
#  adjustment - The values of the tau_d^* for the adjusted estimator. Should  #
#               be of length D, with the first element equal to 0. Only used  #
#               if procedure = "adjusted".                                    #
#     sigma.e - The residual standard deviation to use in data simulation.    #
#     sigma.b - The between patient standard deviation to use in data         #
#               simulation.                                                   #
#        mu.0 - The grand mean to assume in data simulation.                  #
#          pi - The vector of period effects to assume in data simulation.    #
#               Should be of length D - 1 (since pi_1 = 0).                   #
#      n.max  - The maximum allowed sample size for each replicate trial.     #
#  block.size - The block size for use when exploring the estimator following #
#               block randomisation. Only used if procedure = "block".        #
#      var.pi - Logical. Specifies whether the period effects should be fixed #
#               (to pi), or variables with mean 0 and s.d. sigma.pi should be #
#               drawn.                                                        #
#    sigma.pi - The standard deviation of the values of the period effects    #
#               (only used if var.pi = TRUE).                                 #
#     pos.eff - Logical. Specifies whether positive values denote efficacy.   #
#    parallel - Logical. Specifies whether parallel execution should be used  #
#               (via snowfall).                                               #
#        cpus - The number of cpus to use if employing parallel execution.    #
#  replicates -  The number of replicate simulations to use.                  #
#     summary - Logical. Specifies whether a summary of progress should be    #
#               printed to the console.                                       #
#        seed - Allows random number seed to be passed for reproducibility.   #
###############################################################################
# Outputs                                                                     #
# #######                                                                     #
#                                                                             #
# A list containing all input variables along with a matrix where each row is #
# the result of a particular replicate trial simulation.                      #
###############################################################################

ssre.co <- function(D = 4, n.pilot = 16, procedure = "unblinded",
                    n.inflation = FALSE, alpha = 0.05, beta = 0.2,
                    delta = 1.24, tau = rep(0, D - 1),
                    sequences = rbind(0:3, c(1:3, 0), c(2:3, 0:1), c(3, 0:2)),
                    complete.block = TRUE, adjustment = rep(0, D),
                    sigma.e = sqrt(6.51), sigma.b = sqrt(10.12), mu.0 = 10.65,
                    pi = c(-0.77, -0.96, -0.55), n.max = 1000,
                    block.size = 1, var.pi = FALSE, sigma.pi = 1,
                    pos.eff = FALSE, parallel = TRUE, cpus = 8,
                    replicates = 100000, seed = Sys.time()){

  design_matrices <- function(D, P, sequences, n, sigma_e, sigma_b){
    X        <- matrix(0, nrow = P*sum(n), ncol = 1 + (P - 1) + (D - 1))
    X[, 1]   <- 1
    X[, 2:P] <- rbind(numeric(P - 1), diag(P - 1))[rep(1:P, sum(n)), ]
    tr_vec   <- as.vector(t(sequences[rep(1:nrow(sequences), n), ]))
    for (i in 1:(D - 1)){
      X[which(tr_vec == i), P + i] <- 1
      
    }
    R <- diag(sigma_e^2, nrow = P*sum(n), ncol = P*sum(n))
    G <- diag(sigma_b^2, nrow = sum(n), ncol = sum(n))
    Z <- matrix(0, nrow = P*sum(n), ncol = sum(n))
    for (i in 1:sum(n)){
      Z[(1 + (i - 1)*P):(i*P), i] <- 1
    }
    Sigma  <- Z%*%G%*%t(Z) + R
    range  <- (1 + (P - 1) + 1):(1 + (P - 1) + (D - 1))
    Lambda <- ginv(t(X)%*%ginv(Sigma)%*%X)[range, range]
    if (!is.null(dim(Lambda))){
      I         <- as.vector(diag(Lambda)^-1)
      st_Lambda <- diag(sqrt(I))%*%Lambda%*%diag(sqrt(I))
    } else {
      I         <- Lambda^-1
      st_Lambda <- 1
    }
    return(list(I = I, st_Lambda = st_Lambda))
  }
  
  singleTrial <- function(rep){
    print(rep)
    set.seed(seeds[rep])
    if (var.pi){
      pi.int <- numeric(P - 1)
      for (i in 1:(P - 1)){
        pi.int[i] <- rnorm(1, mean = pi[i], sd = sigma.pi)
      }
      for (k in 1:K){
        means.seq[k, ] <- means.seq[k, ] + c(0, pi.int)
      }
      means            <- rep(as.vector(t(means.seq)), n.max/K)
    }
    treatments.pilot <- treatments[1:(n.pilot*P)]
    responses.pilot  <- as.numeric(rnorm(n.pilot*P)%*%
                                     full.chol.Sigma[1:(n.pilot*P),
                                                     1:(n.pilot*P)]) +
                          means[1:(n.pilot*P)]
    if (procedure == "unblinded"){
      interim.analysis <- try(lme(Response ~ Period + Treatment,
                              random = ~ 1|Subject,
                              data = data.frame(Period = factor(periods[1:(P*n.pilot)],
                                                                levels = 1:P),
                                                Subject = factor(subjects[1:(P*n.pilot)],
                                                                 levels = 1:n.pilot),
                                                Treatment = factor(treatments.pilot,
                                                                   levels = 0:(D - 1)),
                                                Response = responses.pilot)))
      if (class(interim.analysis) == "try-error"){
        return(rep(NA, D + 3))
      }
      int.est.sigma.e <- interim.analysis$sigma
      int.est.sigma.b <- as.numeric(VarCorr(interim.analysis)[1, 2])
    } else if (procedure == "adjusted"){
      data.analysis <- matrix(responses.pilot, nrow = n.pilot, ncol = P,
                              byrow = T)
      s2e   <- 0
      s2w   <- 0
      for (j in 2:P){
        s2e <- s2e + sum(((data.analysis[, j] - data.analysis[, j - 1]) -
                          mean(data.analysis[, j] - data.analysis[, j - 1]))^2)
        s2w <- s2w + sum(((data.analysis[, j] + data.analysis[, j - 1]) -
                            mean(data.analysis[, j] + data.analysis[, j - 1]))^2)
      }
      int.est.sigma.e <- sqrt(max(s2e/(2*(P - 1)*(n.pilot - 1)) -
                                (n.pilot/(2*(P - 1)*K*(n.pilot - 1)))*adjust.by.e, 0))
      int.est.sigma.b <- sqrt(max(0.5*(s2w/(2*(P - 1)*(n.pilot - 1)) - int.est.sigma.e^2 - 
                                    adjust.by.w), 0))
    } else if (procedure == "block"){
      data.analysis <- matrix(responses.pilot, nrow = n.pilot, ncol = P,
                              byrow = T)
      s2e <- 0
      s2w <- 0
      for (j in 2:P){
        for (b in 1:(n.pilot/block.size)){
          s2e <- s2e + sum(((data.analysis[(1 + block.size*(b - 1)):
                                           (block.size*b), j] -
                             data.analysis[(1 + block.size*(b - 1)):
                                             (block.size*b), j - 1]) -
                            mean(data.analysis[(1 + block.size*(b - 1)):
                                                 (block.size*b), j] -
                                   data.analysis[(1 + block.size*(b - 1)):
                                                   (block.size*b), j - 1]))^2)
          s2w <- s2w + sum(((data.analysis[(1 + block.size*(b - 1)):
                                             (block.size*b), j] +
                               data.analysis[(1 + block.size*(b - 1)):
                                               (block.size*b), j - 1]) -
                              mean(data.analysis[(1 + block.size*(b - 1)):
                                                   (block.size*b), j] +
                                     data.analysis[(1 + block.size*(b - 1)):
                                                     (block.size*b), j - 1]))^2)
        }
      }
      int.est.sigma.e <- sqrt(s2e/(2*(P - 1)*(n.pilot - n.pilot/block.size)))
      int.est.sigma.b <- sqrt(max(0.5*(s2w/(2*(P - 1)*(n.pilot - n.pilot/block.size)) - int.est.sigma.e^2), 0))
    }
    if (complete.block){
      factor  <- qmvnorm(1 - alpha, sigma = matrix(1/2, D - 1, D - 1) +
                                              diag(1/2, D - 1, D - 1))$quantile
      n.reest <- ceiling(2*(factor + qnorm(1 - beta))^2*
                           (delta/int.est.sigma.e)^(-2))
    } else if (D == 3) {
      des.mat <- design_matrices(D, P, sequences, rep(1, K), int.est.sigma.e,
                                 int.est.sigma.b)
      I.n.1 <- des.mat$I
      factor  <- qmvnorm(1 - alpha, sigma = des.mat$st_Lambda)$quantile
      n.reest <- ceiling((K/I.n.1[1])*(factor + qnorm(1 - beta))^2/((delta)^2))
    } else {
      I.n.1 <- design_matrices(D, P, sequences, rep(1, K), int.est.sigma.e,
                               int.est.sigma.b)$I
      n.reest <- ceiling((K/I.n.1[1])*(qnorm(1 - alpha) + qnorm(1 - beta))^2/((delta)^2))
    }
    if (n.inflation == TRUE){
      n.reest <- ceiling(n.reest*((qt(1 - alpha,
                                      df = P*n.pilot - n.pilot -
                                             (P - 1) - (D - 1)) +
                                     qt(1 - beta,
                                        df = P*n.pilot - n.pilot -
                                               (P - 1) - (D - 1)))/
                                    (qnorm(1 - alpha) + qnorm(1 - beta)))^2)
    }
    if (procedure == "block"){
      while (n.reest%%block.size != 0){
        n.reest <- n.reest + 1
      }
    }
    if (n.reest <= n.pilot){
      n.reest <- n.pilot
      if (procedure != "unblinded"){
        interim.analysis <- try(lme(Response ~ Period + Treatment,
                                random = ~ 1|Subject,
                                data = data.frame(Period = factor(periods[1:(P*n.pilot)],
                                                                  levels = 1:P),
                                                  Subject = factor(subjects[1:(P*n.pilot)],
                                                                   levels = 1:n.pilot),
                                                  Treatment = factor(treatments.pilot,
                                                                     levels = 0:(D - 1)),
                                                  Response = responses.pilot)))
        if (class(interim.analysis) == "try-error"){
          return(rep(NA, D + 3))
        }
      }
      I.hat    <- 1/diag(interim.analysis$varFix)[(P + 1):(P + D - 1)]
      Z.hat    <- interim.analysis$coefficients$fixed[(P + 1):(P + D - 1)]*
                    sqrt(I.hat)
      if (D > 2){
        r <- qmvt(1 - alpha, df = n.reest*D - n.reest - (P - 1) - (D - 1),
                  sigma = diag(sqrt(I.hat))%*%
                    interim.analysis$varFix[(P + 1):(P + D - 1),
                                            (P + 1):(P + D - 1)]%*%
                    diag(sqrt(I.hat)))$quantile
      } else {
        r <- qmvt(1 - alpha, df = n.reest*D - n.reest - (P - 1) - (D - 1),
                  sigma = 1)$quantile
      }
      
      decision <- numeric(D - 1)
      if (pos.eff == TRUE){
        for (d in 1:(D - 1)){
          if (Z.hat[d] > r){
            decision[d] <- 1
          }
        }
      } else {
        for (d in 1:(D - 1)){
          if (Z.hat[d] < -r){
            decision[d] <- 1
          }
        }
      }
      return(c(decision, as.numeric(any(decision == 1)), n.pilot,
               int.est.sigma.e, int.est.sigma.b))
    } else {
      if (n.reest > n.max){
        n.reest <- n.max
      }
      n.2        <- n.reest - n.pilot
      responses.full  <- numeric(n.reest*P)
      treatments.full <- numeric(n.reest*P)
      responses.full[1:(n.pilot*P)]  <- responses.pilot
      treatments.full[1:(n.pilot*P)] <- treatments.pilot
      if (n.2 >= K*block.size){
        patients <- n.2 - n.2%%(K*block.size)
        responses.full[(n.pilot*P + 1):
                    (n.pilot*P + P*patients)] <- as.numeric(rnorm(patients*P)%*%
                                                              full.chol.Sigma[1:(patients*P),
                                                                              1:(patients*P)]) +
                                                   means[1:(patients*P)]
        treatments.full[(n.pilot*P + 1):(n.pilot*P + P*patients)] <- treatments[1:(patients*P)]
      } else {
        patients <- 0
      }
      remainder <- n.2%%(K*block.size)
      if (remainder > 0){
        curr.means     <- means.seq
        curr.sequences <- sequences
        means.rem      <- numeric(n.reest*P)
        for (i in 1:(remainder/block.size)){
          range <- (1 + P*(n.pilot + patients) + (i - 1)*P*block.size):
                     (P*(n.pilot + patients) + i*P*block.size)
          if (nrow(curr.sequences) > 1){
            sequence                <- sample(1:nrow(curr.sequences), 1)
            treatments.full[range]  <- rep(curr.sequences[sequence, ],
                                           block.size)
            means.rem[range]        <- rep(curr.means[sequence, ], block.size)
            curr.sequences          <- curr.sequences[-sequence, , drop = FALSE]
            curr.means              <- curr.means[-sequence, , drop = FALSE]
          } else {
            treatments.full[range] <- rep(curr.sequences, block.size)
            means.rem[range]       <- rep(curr.means, block.size)
            curr.sequences         <- sequences
            curr.means             <- means.seq
          }
          for (j in 1:block.size){
            ind.range            <- (1 + P*(n.pilot + patients) + (i - 1)*P*block.size + (j - 1)*P):
                                      (P*(n.pilot + patients) + (i - 1)*P*block.size + j*P)
            responses.full[ind.range] <- as.numeric(rnorm(P)%*%chol.Sigma) +
                                           means.rem[ind.range]
          }
        }
      }
      final.analysis <- try(lme(Response ~ Period + Treatment,
                            random = ~ 1|Subject,
                            data = data.frame(Period = factor(periods[1:(P*n.reest)],
                                                              levels = 1:P),
                                              Subject = factor(subjects[1:(P*n.reest)],
                                                               levels = 1:n.reest),
                                              Treatment = factor(treatments.full,
                                                                 levels = 0:(D - 1)),
                                              Response = responses.full)), silent = T)
      if (class(final.analysis) == "try-error"){
        return(rep(NA, D + 3))
      } else {
        I.hat    <- 1/diag(final.analysis$varFix)[(P + 1):(P + D - 1)]
        Z.hat    <- final.analysis$coefficients$fixed[(P + 1):(P + D - 1)]*sqrt(I.hat)
        if (D > 2){
          r <- qmvt(1 - alpha, df = n.reest*D - n.reest - (P - 1) - (D - 1),
                    sigma = diag(sqrt(I.hat))%*%
                      final.analysis$varFix[(P + 1):(P + D - 1),
                                            (P + 1):(P + D - 1)]%*%
                      diag(sqrt(I.hat)))$quantile
        } else {
          r <- qmvt(1 - alpha, df = n.reest*D - n.reest - (P - 1) - (D - 1),
                    sigma = 1)$quantile
        }
        decision <- numeric(D - 1)
        if (pos.eff == TRUE){
          for (d in 1:(D - 1)){
            if (Z.hat[d] > r){
              decision[d] <- 1
            }
          }
        } else {
          for (d in 1:(D - 1)){
            if (Z.hat[d] < -r){
              decision[d] <- 1
            }
          }
        }
      }
      return(c(decision, as.numeric(any(decision == 1)), n.reest,
               int.est.sigma.e, int.est.sigma.b))
    }
  }

  set.seed(seed)
  P         <- ncol(sequences)
  K         <- nrow(sequences)
  means.seq <- matrix(0, K, P)
  for (i in 1:K){
    for (j in 1:P){
      means.seq[i, j]   <- mu.0
      if (sequences[i, j] != 0){
        means.seq[i, j] <- means.seq[i, j] + tau[sequences[i, j]]
      }
    }
    if (!var.pi){
      means.seq[i, ]    <- means.seq[i, ] + c(0, pi)
    }
  }
  chol.Sigma      <- chol(matrix(sigma.b^2, P, P) + diag(sigma.e^2, P, P))
  full.chol.Sigma <- matrix(0, P*n.max, P*n.max)
  for (i in 1:n.max){
    full.chol.Sigma[(1 + (i - 1)*P):(i*P), (1 + (i - 1)*P):(i*P)] <- chol.Sigma
  }
  if (procedure != "block"){
    means      <- rep(as.vector(t(means.seq)), n.max/K)
    treatments <- rep(as.vector(t(sequences)), n.max/K)
  } else {
    single.block.means <- numeric(P*block.size*K)
    single.block.tr    <- numeric(P*block.size*K)
    for (k in 1:K){
      single.block.means[(1 + (k - 1)*P*block.size):
                           (k*P*block.size)] <- rep(means.seq[k, ], block.size)
      single.block.tr[(1 + (k - 1)*P*block.size):
                       (k*P*block.size)] <- rep(sequences[k, ], block.size)
    }
    means      <- rep(single.block.means, n.max/(K*block.size))
    treatments <- rep(single.block.tr, n.max/(K*block.size))
  }
  periods    <- rep(1:P, n.max)
  subjects   <- rep(1:n.max, each = P)
  if (procedure == "adjusted"){
    adjust.by.e   <- 0
    for (k in 1:K){
      for (j in 2:P){
        adjust.by.e <- adjust.by.e + (adjustment[sequences[k, j - 1] + 1] -
                                        adjustment[sequences[k, j] + 1])^2
      }
    }
    adjust.by.w <- 0
    for (k in 1:K){
      for (j in 2:P){
        adjust.by.w <- adjust.by.w + (n.pilot/(2*K*(P - 1)*(n.pilot - 1)))*
                                       (adjustment[sequences[k, j - 1] + 1] +
                                          adjustment[sequences[k, j] + 1])^2
      }
      adjust.by.w <- adjust.by.w - (2*n.pilot/(D^2*(n.pilot - 1)))*(adjustment[sequences[k, 1] + 1])^2
    }
  } else {
    adjust.by.e   <- 0
    adjust.by.w   <- 0
  }
  seeds <-  sample(.Machine$integer.max, size = replicates, replace = FALSE)
  sink("NULL")
  suppressMessages(sfInit(parallel = parallel, cpus = cpus))
  suppressMessages(sfLibrary(nlme))
  suppressMessages(sfLibrary(stats))
  suppressMessages(sfLibrary(MASS))
  suppressMessages(sfLibrary(mvtnorm))
  suppressMessages(sfLibrary(mclust))
  sfExport("D", "P", "K", "n.pilot", "procedure", "n.inflation", "alpha",
           "beta", "delta", "adjust.by.e", "adjust.by.w", "n.max", "sequences", "means.seq",
           "chol.Sigma", "full.chol.Sigma", "means", "periods", "subjects",
           "treatments", "pos.eff", "pi", "var.pi", "sigma.pi", "block.size",
           "complete.block", "seeds")
  sfExport("design_matrices")
  results           <- sfLapply(1:replicates, singleTrial)
  suppressMessages(sfStop())
  sink()
  results           <- matrix(unlist(results), nrow = replicates,
                              ncol = D + 3, byrow = TRUE)
  colnames(results) <- c(paste("Reject H_0", 1:(D - 1), sep = ""),
                         "Reject H_0d for some d",
                         "N.hat", "sigma.e.hat", "sigma.b.hat")
  output <- list(adjustment = adjustment, alpha = alpha, beta = beta,
                 block.size = block.size, complete.block = complete.block,
                 cpus = cpus, D = D, delta = delta, mu.0 = mu.0,
                 n.inflation = n.inflation, n.max = n.max, n.pilot = n.pilot,
                 parallel = parallel, pi = pi, pos.eff = pos.eff,
                 procedure = procedure, replicates =  replicates,
                 results = results, seed = seed, sequences = sequences,
                 sigma.b = sigma.b, sigma.e = sigma.e, sigma.pi = sigma.pi,
                 summary = summary, tau = tau, var.pi = var.pi)
  return(output)
}
